# Supplementary material for: (E)-N′-[(2-Hydroxy-1-naphthyl)methyl­ene]benzohydrazide monohydrate
Source: Acta Crystallogr Sect E Struct Rep Online. 2009 Dec 9;66(Pt 1):o95. doi: 10.1107/S160053680905212X (PMC2980093; doi:10.1107/S160053680905212X)
Supplement: Supplementary file 2 [file e-66-00o95-Isup2.hkl]

# 
# h,k,l, Fc-squared, Fo-squared, sigma(Fo-squared) and status flag 
# 
data_I
_shelx_title ' 091003c                in P21/c' 
_shelx_refln_list_code          4 
_shelx_F_calc_maximum      192.44 
_exptl_crystal_F_000       648.00 
_reflns_d_resolution_high  0.8403 
 
loop_ 
 _symmetry_equiv_pos_as_xyz 
 'x, y, z' 
 '-x, y+1/2, -z+1/2' 
 '-x, -y, -z' 
 'x, -y-1/2, z-1/2' 
 
_cell_length_a    16.3460 
_cell_length_b     7.1920 
_cell_length_c    13.8800 
_cell_angle_alpha  90.000 
_cell_angle_beta  111.949 
_cell_angle_gamma  90.000 
 
_shelx_F_squared_multiplier     1.000 
 
loop_ 
 _refln_index_h 
 _refln_index_k 
 _refln_index_l 
 _refln_F_squared_calc 
 _refln_F_squared_meas 
 _refln_F_squared_sigma 
 _refln_observed_status 
   1   0   0     1976.40     1530.36     24.91 o 
   2   0   0      300.83      284.55      6.18 o 
   3   0   0      302.42      270.94      6.74 o 
   4   0   0     1209.41     1098.44     13.49 o 
   5   0   0       83.77       67.50      1.93 o 
   6   0   0       21.06       17.71      1.25 o 
   7   0   0       52.18       54.00      2.07 o 
   8   0   0       36.23       29.40      1.78 o 
   9   0   0      191.38      189.68      9.09 o 
  10   0   0        1.69       -0.21      2.73 o 
  11   0   0       82.37       74.87      6.56 o 
  12   0   0      207.78      200.60     10.92 o 
  13   0   0     2578.30     2651.02     53.28 o 
  14   0   0      385.40      448.63     17.97 o 
  15   0   0      307.55      303.63     15.27 o 
  16   0   0      131.83      128.39     11.16 o 
  17   0   0        0.44       -7.51      5.01 o 
  18   0   0        0.11       -1.11      6.32 o 
   1   1   0        6.60        0.76      0.56 o 
   2   1   0      164.08      149.07      2.06 o 
   3   1   0     1047.40     1019.20      8.96 o 
   4   1   0      777.86      800.95      9.02 o 
   5   1   0       59.69       46.50      2.49 o 
   6   1   0      216.70      204.06      4.09 o 
   7   1   0       14.85       11.30      1.52 o 
   8   1   0       58.19       49.74      2.63 o 
   9   1   0      172.79      160.58      4.10 o 
  10   1   0       45.19       45.16      2.62 o 
  11   1   0      273.51      258.34      8.30 o 
  12   1   0        0.04        0.81      2.87 o 
  13   1   0        3.04        9.80      3.84 o 
  14   1   0       65.27       76.75      6.79 o 
  15   1   0       16.24       18.88      4.58 o 
  16   1   0        1.72       -1.60      3.68 o 
  17   1   0       23.88       25.01      5.44 o 
   0   2   0     3212.24     3079.19     39.06 o 
   1   2   0    23866.73    22062.54    247.57 o 
   2   2   0    10502.86    10723.26     67.77 o 
   3   2   0     1010.54     1021.73      9.51 o 
   4   2   0      270.97      271.01      3.59 o 
   5   2   0        4.97        1.81      0.82 o 
   6   2   0      249.24      216.48      3.53 o 
   7   2   0        1.33        1.97      0.87 o 
   8   2   0       12.72        6.03      1.63 o 
   9   2   0       30.56       22.61      2.40 o 
  10   2   0       19.22       24.66      2.65 o 
  11   2   0      181.15      183.85      7.16 o 
  12   2   0      795.38      825.10     16.92 o 
  13   2   0        0.00        2.06      3.89 o 
  14   2   0      142.16      144.47      7.60 o 
  15   2   0      469.01      473.84     13.84 o 
  16   2   0       18.21       24.01      4.26 o 
  17   2   0        0.86       -1.68      3.17 o 
   1   3   0        0.04       -0.10      0.77 o 
   2   3   0      606.78      607.79      5.70 o 
   3   3   0      458.60      487.49      5.03 o 
   4   3   0     2577.20     2633.95     22.70 o 
   5   3   0       10.37       13.92      1.40 o 
   6   3   0      343.71      333.54      4.81 o 
   7   3   0      105.33       91.71      2.55 o 
   8   3   0        0.00       -1.27      1.24 o 
   9   3   0       47.67       46.54      3.08 o 
  10   3   0       56.30       61.48      3.12 o 
  11   3   0      109.40      105.64      4.21 o 
  12   3   0        6.87        2.19      2.72 o 
  13   3   0       14.26       11.44      3.39 o 
  14   3   0       57.06       65.97      5.08 o 
  15   3   0       52.00       61.79      5.56 o 
  16   3   0       34.35       42.56      5.18 o 
   0   4   0      364.27      389.10     13.58 o 
   1   4   0        9.42        9.98      1.75 o 
   2   4   0      711.33      682.30      6.90 o 
   3   4   0     5965.05     6022.78     39.59 o 
   4   4   0      154.31      145.58      4.20 o 
   5   4   0       41.04       36.42      2.20 o 
   6   4   0       17.37       14.87      1.69 o 
   7   4   0       70.76       69.01      2.54 o 
   8   4   0       12.31       10.69      2.05 o 
   9   4   0        0.18        0.64      1.74 o 
  10   4   0      245.68      261.72      8.66 o 
  11   4   0      174.54      179.58      5.45 o 
  12   4   0       15.68       11.20      3.45 o 
  13   4   0        9.19        3.66      3.77 o 
  14   4   0       12.37       12.46      4.68 o 
  15   4   0       51.57       59.25      7.52 o 
   1   5   0       10.42        7.77      1.99 o 
   2   5   0        7.95        5.69      1.87 o 
   3   5   0      149.14      135.59      4.29 o 
   4   5   0      103.15      101.37      4.62 o 
   5   5   0      229.35      240.67     11.42 o 
   6   5   0      164.87      158.83      4.61 o 
   7   5   0       25.23       27.98      3.61 o 
   8   5   0      248.18      266.15      7.56 o 
   9   5   0       74.34       81.65      4.91 o 
  10   5   0       15.78       24.99      5.67 o 
  11   5   0        7.69        6.61      3.27 o 
  12   5   0        1.38       -2.86      2.70 o 
  13   5   0        4.75       -2.82      3.82 o 
  14   5   0        4.95        1.02      7.01 o 
   0   6   0       90.28       94.15      5.78 o 
   1   6   0       13.73       11.50      2.45 o 
   2   6   0        0.06        0.57      1.88 o 
   3   6   0       79.70       84.09      4.90 o 
   4   6   0     1105.76     1010.64     16.34 o 
   5   6   0       89.35      101.03      5.48 o 
   6   6   0       71.32       70.92      4.86 o 
   7   6   0       29.31       28.98      5.37 o 
   8   6   0       36.07       54.88     10.66 o 
   9   6   0      238.57      266.11     10.90 o 
  10   6   0       15.78       18.93      5.17 o 
  11   6   0        2.04       -3.20      3.72 o 
  12   6   0        0.01       -2.54      4.34 o 
   1   7   0        0.47       -4.25      2.83 o 
   2   7   0        0.26       -4.04      2.80 o 
   3   7   0        6.50        3.70      4.33 o 
   4   7   0        1.79       -0.17      2.90 o 
   5   7   0        9.69        6.83      3.56 o 
   6   7   0        0.06        0.42      3.98 o 
   7   7   0      167.55      141.64      8.84 o 
   8   7   0       78.75      100.78      8.25 o 
   9   7   0        0.11       -0.56      4.62 o 
  10   7   0        2.58       -3.32      4.53 o 
   0   8   0        4.69       -1.76      5.67 o 
   1   8   0        8.66        3.77      4.48 o 
   2   8   0       25.12       22.58      4.68 o 
   3   8   0        3.16        0.92      3.43 o 
   4   8   0        7.11       10.32      4.26 o 
   5   8   0       63.37       55.74      7.40 o 
   6   8   0      142.73      142.82      9.17 o 
 -18   1   1        0.02       -4.94      3.61 o 
 -17   1   1        6.70       11.93      4.48 o 
 -16   1   1       24.83       22.63      4.83 o 
 -15   1   1        1.98        5.07      3.66 o 
 -14   1   1       39.55       55.64      5.80 o 
 -13   1   1       70.04       65.85      5.07 o 
 -12   1   1       27.71       28.82      4.12 o 
 -11   1   1       60.19       52.23      4.63 o 
 -10   1   1       19.25       20.73      2.07 o 
  -9   1   1        0.84        0.32      1.28 o 
  -8   1   1      158.73      136.01      3.68 o 
  -7   1   1      158.86      169.64      6.78 o 
  -6   1   1       45.87       51.42      2.08 o 
  -5   1   1      557.25      499.74      6.65 o 
  -4   1   1       18.27       22.18      1.67 o 
  -3   1   1    12537.60    12703.46    207.86 o 
  -2   1   1     5089.14     5367.85     82.79 o 
  -1   1   1       54.48       59.22      3.48 o 
   0   1   1     1392.04     1367.47     14.24 o 
   1   1   1     2355.59     2390.97     17.20 o 
   2   1   1     2438.61     2544.57     18.29 o 
   3   1   1     2151.01     2088.98     15.50 o 
   4   1   1      517.81      438.73      4.54 o 
   5   1   1       58.58       63.22      1.61 o 
   6   1   1       17.68       12.97      1.17 o 
   7   1   1      403.97      366.88      5.05 o 
   8   1   1        8.57        7.17      1.47 o 
   9   1   1       31.47       32.02      2.31 o 
  10   1   1      143.77      135.40      5.94 o 
  11   1   1       36.65       33.61      4.31 o 
  12   1   1      897.06      905.77     18.06 o 
  13   1   1      435.63      450.66     12.65 o 
  14   1   1      125.91      148.87      8.02 o 
  15   1   1       22.36       25.69      4.15 o 
  16   1   1        8.61        5.18      4.31 o 
  17   1   1        9.04        2.44      4.45 o 
 -17   2   1        1.17       -0.34      3.96 o 
 -16   2   1       15.63       15.12      4.71 o 
 -15   2   1       89.29       97.84      6.62 o 
 -14   2   1       88.05       78.82      5.81 o 
 -13   2   1       28.65       36.35      9.02 o 
 -12   2   1      191.23      184.29      7.45 o 
 -11   2   1      135.55      126.25      4.29 o 
 -10   2   1       74.13       78.42      3.44 o 
  -9   2   1      538.62      551.54      8.86 o 
  -8   2   1      154.89      140.63      4.05 o 
  -7   2   1       68.63       71.17      3.05 o 
  -6   2   1       73.51       98.56      2.34 o 
  -5   2   1      419.74      423.28      5.21 o 
  -4   2   1       59.88       69.80      1.95 o 
  -3   2   1     6353.34     6364.48     58.97 o 
  -2   2   1    15208.43    15224.60    244.71 o 
  -1   2   1     3296.93     3381.76     24.86 o 
   0   2   1      398.20      399.81      9.75 o 
   1   2   1    37032.69    34548.71    521.32 o 
   2   2   1     1976.23     1974.21     13.79 o 
   3   2   1      222.24      212.70      3.32 o 
   4   2   1      129.98      135.53      2.54 o 
   5   2   1        3.76        3.73      0.88 o 
   6   2   1       29.42       24.25      1.62 o 
   7   2   1        5.84        2.85      0.99 o 
   8   2   1      293.38      271.55      5.25 o 
   9   2   1       10.65       13.31      2.29 o 
  10   2   1      269.43      264.61      5.58 o 
  11   2   1      740.58      750.62     13.15 o 
  12   2   1      490.34      511.89     10.96 o 
  13   2   1      108.00      111.08      5.57 o 
  14   2   1      339.68      365.30      9.92 o 
  15   2   1       56.05       63.56      7.02 o 
  16   2   1      110.24      110.08      6.38 o 
  17   2   1       31.93       33.38      5.13 o 
 -17   3   1        2.79        3.99      3.62 o 
 -16   3   1       12.01       19.29      4.23 o 
 -15   3   1       11.58       14.02      4.32 o 
 -14   3   1       10.42       15.80      4.19 o 
 -13   3   1        1.07       -0.92      2.87 o 
 -12   3   1        1.53       -0.59      2.85 o 
 -11   3   1       10.53        6.91      2.65 o 
 -10   3   1      218.23      200.45      5.62 o 
  -9   3   1       11.29        8.91      2.06 o 
  -8   3   1       45.84       39.84      2.05 o 
  -7   3   1       11.85       11.96      1.48 o 
  -6   3   1      281.95      260.21      4.46 o 
  -5   3   1      521.24      526.78      6.14 o 
  -4   3   1      408.06      394.61      4.98 o 
  -3   3   1      200.95      215.17      3.07 o 
  -2   3   1      262.05      277.52      3.90 o 
  -1   3   1       47.89       49.90      1.56 o 
   0   3   1      201.53      202.24      3.97 o 
   1   3   1      720.77      737.01      8.41 o 
   2   3   1      617.55      578.30      6.15 o 
   3   3   1        7.74        4.09      1.02 o 
   4   3   1       71.33       80.89      2.26 o 
   5   3   1       98.96       95.68      4.50 o 
   6   3   1        2.12        1.09      1.05 o 
   7   3   1        5.40        5.96      1.32 o 
   8   3   1       25.00       31.07      3.28 o 
   9   3   1      289.19      271.74      5.86 o 
  10   3   1      446.26      446.36      7.97 o 
  11   3   1       34.39       50.39      3.71 o 
  12   3   1       11.92        8.12      3.03 o 
  13   3   1      119.44      122.95      5.81 o 
  14   3   1       42.97       52.16      5.19 o 
  15   3   1       26.59       35.73      5.05 o 
  16   3   1        4.61        3.41      3.93 o 
 -16   4   1      108.52      128.57     11.32 o 
 -15   4   1        0.65       -2.72      3.86 o 
 -14   4   1        0.82        0.34      2.78 o 
 -13   4   1        4.21        3.06      2.94 o 
 -12   4   1        3.08        0.71      2.19 o 
 -11   4   1      219.91      225.55      5.95 o 
 -10   4   1      347.95      325.02      6.84 o 
  -9   4   1        1.50        1.74      1.67 o 
  -8   4   1        0.24       -0.09      1.40 o 
  -7   4   1        8.95        8.56      1.53 o 
  -6   4   1       90.27       91.33      2.79 o 
  -5   4   1     1369.74     1395.51     12.76 o 
  -4   4   1        1.03        1.05      1.56 o 
  -3   4   1     5201.55     5353.05     35.52 o 
  -2   4   1        0.48        2.58      1.56 o 
  -1   4   1       56.92       42.50      3.31 o 
   0   4   1       12.08        7.67      1.67 o 
   1   4   1       41.90       47.66      4.13 o 
   2   4   1     2806.33     2817.32     20.14 o 
   3   4   1     1668.63     1714.62     22.93 o 
   4   4   1      105.77      101.48      3.02 o 
   5   4   1        5.79        4.13      1.35 o 
   6   4   1       13.14       10.39      1.63 o 
   7   4   1        0.01       -0.59      1.23 o 
   8   4   1       10.70       12.77      2.62 o 
   9   4   1       16.13       16.33      3.22 o 
  10   4   1     1015.80     1054.92     16.63 o 
  11   4   1       10.47        5.85      3.01 o 
  12   4   1       27.31       25.22      5.01 o 
  13   4   1        9.43        3.55      4.02 o 
  14   4   1        5.36        3.73      5.29 o 
  15   4   1       59.76       90.51     10.31 o 
 -15   5   1        3.36       -0.41      4.30 o 
 -14   5   1        1.18       -2.59      3.97 o 
 -13   5   1        5.37        6.11      4.50 o 
 -12   5   1        0.53       -2.41      2.69 o 
 -11   5   1        0.17       -3.62      2.63 o 
 -10   5   1       11.32       11.20      3.34 o 
  -9   5   1       18.55       18.83      3.36 o 
  -8   5   1        7.41        5.67      2.52 o 
  -7   5   1      164.91      162.18      5.60 o 
  -6   5   1      283.65      261.02      6.99 o 
  -5   5   1      214.65      222.56      6.58 o 
  -4   5   1       42.78       52.90      3.34 o 
  -3   5   1       89.10       93.00      3.74 o 
  -2   5   1        9.40       12.87      2.26 o 
  -1   5   1        8.81        5.19      1.96 o 
   0   5   1        0.69       -2.10      1.40 o 
   1   5   1       53.70       50.44      3.14 o 
   2   5   1       10.00       14.75      1.95 o 
   3   5   1      102.82      120.83      3.46 o 
   4   5   1        5.14        1.96      1.85 o 
   5   5   1      111.29      104.77      3.86 o 
   6   5   1       15.83       21.23      2.68 o 
   7   5   1       21.72       22.25      3.37 o 
   8   5   1       10.42       11.07      3.02 o 
   9   5   1      165.65      170.13      6.55 o 
  10   5   1        6.52        8.73      3.25 o 
  11   5   1       41.51       39.01      4.79 o 
  12   5   1       14.42       18.06      3.67 o 
  13   5   1        1.18       -3.22      4.00 o 
  14   5   1        0.13       -2.76      4.31 o 
 -13   6   1        0.17       -5.71      4.15 o 
 -12   6   1       26.59       31.91      5.99 o 
 -11   6   1       10.40        9.03      4.76 o 
 -10   6   1       31.09       31.37      6.06 o 
  -9   6   1       21.72       18.88      6.89 o 
  -8   6   1        5.38        2.96      4.04 o 
  -7   6   1        3.68       -0.61      3.40 o 
  -6   6   1      236.10      229.38      7.34 o 
  -5   6   1      354.79      336.46      8.81 o 
  -4   6   1      132.88      123.50      4.77 o 
  -3   6   1       29.85       18.66      2.92 o 
  -2   6   1        0.30       -0.44      1.93 o 
  -1   6   1       13.04       15.15      2.73 o 
   0   6   1       35.52       32.76      3.17 o 
   1   6   1       25.55       27.73      3.05 o 
   2   6   1        5.68        4.58      2.90 o 
   3   6   1       38.26       30.93      4.13 o 
   4   6   1      843.82      814.20     14.45 o 
   5   6   1       16.09       20.82      3.68 o 
   6   6   1        6.87        4.54      4.10 o 
   7   6   1       31.22       30.49      5.54 o 
   8   6   1       97.17      131.08     14.96 o 
   9   6   1      267.84      289.85     15.79 o 
  10   6   1        9.40        3.35      4.31 o 
  11   6   1        0.01       -2.53      4.11 o 
  12   6   1        4.69       -0.37      4.48 o 
 -10   7   1       20.05       21.13     12.92 o 
  -9   7   1        5.36        7.55      4.88 o 
  -8   7   1        6.67        7.35      4.70 o 
  -7   7   1        5.82       -3.69      4.80 o 
  -6   7   1       90.14       83.75     11.37 o 
  -5   7   1        4.31        4.17      3.31 o 
  -4   7   1       23.56       28.31      4.26 o 
  -3   7   1        0.85       -1.03      2.71 o 
  -2   7   1        2.13       -0.08      2.69 o 
  -1   7   1        7.21        4.01      2.63 o 
   0   7   1        5.68        2.89      2.99 o 
   1   7   1        0.01       -3.76      2.63 o 
   2   7   1       11.21       14.45      3.61 o 
   3   7   1        3.30        2.16      2.98 o 
   4   7   1       13.98       16.72      3.82 o 
   5   7   1        0.04        2.54      3.24 o 
   6   7   1       34.28       47.94      6.60 o 
   7   7   1       77.52       96.61      8.91 o 
   8   7   1       16.01       18.68      5.66 o 
   9   7   1       10.75       11.31      5.56 o 
  -6   8   1      135.16      119.36      8.52 o 
  -5   8   1       23.59       15.10      5.40 o 
  -4   8   1        0.02       -0.08      3.42 o 
  -3   8   1       12.09        6.80      5.00 o 
  -2   8   1       21.09       16.81      5.26 o 
  -1   8   1        7.98       -0.38      4.38 o 
   0   8   1        4.33        1.95      4.67 o 
   1   8   1        3.20       -0.23      3.42 o 
   2   8   1        1.52       -4.16      3.16 o 
   3   8   1        2.98       -3.14      3.61 o 
   4   8   1        8.60        4.69      4.13 o 
   5   8   1      158.70      146.33     14.86 o 
 -18   0   2        0.57       -3.87      4.94 o 
 -17   0   2        0.43        1.59      4.87 o 
 -16   0   2       17.22       31.23      7.15 o 
 -15   0   2      218.31      211.90     12.44 o 
 -14   0   2      157.26      160.31     10.54 o 
 -13   0   2      172.74      170.85     10.30 o 
 -12   0   2        7.63        9.29      4.01 o 
 -11   0   2       12.97       20.49      4.46 o 
 -10   0   2       87.50       91.28      6.46 o 
  -9   0   2      382.15      369.03      6.66 o 
  -8   0   2    11927.18    13257.25    170.00 o 
  -7   0   2     4519.26     4566.89     93.22 o 
  -6   0   2     1128.47     1275.62     16.02 o 
  -5   0   2     2389.47     2300.26     43.08 o 
  -4   0   2      959.44      917.87     11.65 o 
  -3   0   2       16.16       18.57      1.50 o 
  -2   0   2     2340.84     2392.00     37.62 o 
  -1   0   2    17723.01    13880.25    213.17 o 
   0   0   2     6785.96     6002.21     61.67 o 
   1   0   2       27.83       20.63      1.01 o 
   2   0   2     6598.39     6764.22     60.21 o 
   3   0   2     1292.36     1249.71     20.55 o 
   4   0   2     4545.25     4636.26     52.18 o 
   5   0   2      867.94      945.33     11.63 o 
   6   0   2      721.66      752.54     11.24 o 
   7   0   2      158.83      171.69      4.68 o 
   8   0   2      312.98      303.28      6.45 o 
   9   0   2       17.31       17.55      2.19 o 
  10   0   2        1.20       -0.90      3.21 o 
  11   0   2      546.48      562.27     19.07 o 
  12   0   2     1267.52     1348.31     33.79 o 
  13   0   2     1394.29     1457.28     36.66 o 
  14   0   2      140.83      147.98     11.40 o 
  15   0   2        0.94       -6.36      5.08 o 
  16   0   2        4.00       -1.17      5.56 o 
  17   0   2        0.03       -0.62      5.56 o 
 -18   1   2       20.49       31.06      5.57 o 
 -17   1   2       31.47       42.24      7.27 o 
 -16   1   2      134.75      138.75      7.62 o 
 -15   1   2       35.45       38.15      5.23 o 
 -14   1   2        0.12       -0.64      2.96 o 
 -13   1   2        0.00       -2.25      2.33 o 
 -12   1   2        3.57        1.82      2.46 o 
 -11   1   2        3.14       -0.70      2.16 o 
 -10   1   2        1.77        0.46      1.21 o 
  -9   1   2      512.98      544.48      8.31 o 
  -8   1   2      218.24      288.07      5.53 o 
  -7   1   2      733.59      792.89     10.03 o 
  -6   1   2        3.69        3.45      0.98 o 
  -5   1   2     2180.86     2237.56     23.95 o 
  -4   1   2      105.68       97.93      1.87 o 
  -3   1   2      384.58      379.80      6.39 o 
  -2   1   2       39.68       48.94      1.36 o 
  -1   1   2     1509.34     1473.96     14.67 o 
   0   1   2     2212.21     2264.60     16.44 o 
   1   1   2     1116.09     1125.48     10.89 o 
   2   1   2        2.30        6.69      0.70 o 
   3   1   2      566.68      585.79      5.10 o 
   4   1   2      343.65      360.91      4.22 o 
   5   1   2       13.10       15.49      1.12 o 
   6   1   2      130.68      121.37      2.78 o 
   7   1   2       41.36       38.28      2.17 o 
   8   1   2       65.32       54.01      1.83 o 
   9   1   2       57.31       52.66      2.57 o 
  10   1   2      100.86       78.52      4.09 o 
  11   1   2      208.46      222.24      6.92 o 
  12   1   2      202.31      226.33      7.41 o 
  13   1   2      407.11      436.04     10.51 o 
  14   1   2        5.35        7.56      3.32 o 
  15   1   2       11.62       11.67      4.64 o 
  16   1   2        0.00       -3.87      4.06 o 
 -18   2   2        6.70       11.89      4.86 o 
 -17   2   2        2.31        0.66      3.87 o 
 -16   2   2       11.25        7.57      4.21 o 
 -15   2   2       36.22       45.76      5.68 o 
 -14   2   2       67.14       79.84      5.65 o 
 -13   2   2       31.20       24.91      5.93 o 
 -12   2   2       26.70       28.04      4.49 o 
 -11   2   2        0.54       -0.76      1.59 o 
 -10   2   2       87.60       83.01      3.56 o 
  -9   2   2     1093.93     1112.49     14.11 o 
  -8   2   2        3.61        5.31      0.95 o 
  -7   2   2      560.05      644.10      7.24 o 
  -6   2   2     2799.44     3024.24     27.22 o 
  -5   2   2       47.33       47.58      1.67 o 
  -4   2   2      300.63      318.58      4.23 o 
  -3   2   2      950.27      920.22     10.12 o 
  -2   2   2     3462.88     3541.67     28.49 o 
  -1   2   2      559.68      494.47      6.99 o 
   0   2   2      791.59      731.83      6.96 o 
   1   2   2     2002.94     1920.77     13.53 o 
   2   2   2       27.20       16.95      1.13 o 
   3   2   2      974.78     1057.97      9.38 o 
   4   2   2      619.42      690.03      7.05 o 
   5   2   2      179.63      177.65      3.28 o 
   6   2   2      279.22      259.08      3.98 o 
   7   2   2      372.81      384.38      5.16 o 
   8   2   2       24.07       22.41      2.24 o 
   9   2   2        0.55        0.66      1.51 o 
  10   2   2        0.09        1.31      1.83 o 
  11   2   2      894.95      898.46     15.06 o 
  12   2   2       11.02       11.57      3.22 o 
  13   2   2        0.51       -0.65      2.87 o 
  14   2   2      353.11      363.04     10.13 o 
  15   2   2        1.45        8.84      3.75 o 
  16   2   2       16.29        8.71      4.19 o 
 -17   3   2       32.18       47.82     15.58 o 
 -16   3   2        0.18       -2.84      3.39 o 
 -15   3   2       34.76       46.25      6.01 o 
 -14   3   2      119.61      118.62      6.67 o 
 -13   3   2        5.46        3.90      3.12 o 
 -12   3   2       26.48       26.93      3.18 o 
 -11   3   2       27.03       28.27      3.04 o 
 -10   3   2       64.57       62.98      3.44 o 
  -9   3   2       33.61       33.37      2.85 o 
  -8   3   2       58.45       47.85      2.09 o 
  -7   3   2       22.51       26.35      1.91 o 
  -6   3   2     2022.50     2221.21     20.88 o 
  -5   3   2       61.58       75.93      2.44 o 
  -4   3   2     1413.64     1415.90     24.50 o 
  -3   3   2     1637.91     1660.53     15.27 o 
  -2   3   2     2216.19     2187.42     17.37 o 
  -1   3   2      869.17      851.72     10.37 o 
   0   3   2        7.35        8.55      1.36 o 
   1   3   2      211.30      217.26      3.56 o 
   2   3   2      768.22      789.00      6.95 o 
   3   3   2       50.44       42.81      1.76 o 
   4   3   2      285.11      261.98      4.15 o 
   5   3   2       89.78       79.68      2.42 o 
   6   3   2       11.04       12.81      2.96 o 
   7   3   2      398.18      376.49      7.05 o 
   8   3   2        0.01        0.68      1.52 o 
   9   3   2       14.84       18.49      2.57 o 
  10   3   2      820.70      817.74     11.59 o 
  11   3   2        4.67        5.09      2.90 o 
  12   3   2       20.75       25.98      4.26 o 
  13   3   2       50.48       59.76      5.47 o 
  14   3   2      103.67      106.33      6.07 o 
  15   3   2        4.75        8.26      3.97 o 
 -16   4   2        3.89        0.44      3.40 o 
 -15   4   2        1.39        1.34      3.21 o 
 -14   4   2        1.06       -2.89      2.64 o 
 -13   4   2        0.22       -3.03      2.34 o 
 -12   4   2       54.98       55.35      4.44 o 
 -11   4   2       58.83       59.95      4.29 o 
 -10   4   2       54.20       49.40      3.76 o 
  -9   4   2       11.59       13.92      2.42 o 
  -8   4   2       59.45       62.43      2.94 o 
  -7   4   2        0.75        0.07      2.03 o 
  -6   4   2      111.56      108.21      2.95 o 
  -5   4   2      198.43      186.32      3.75 o 
  -4   4   2      628.92      642.22      8.29 o 
  -3   4   2      132.76      134.31      4.26 o 
  -2   4   2      804.49      786.03      8.17 o 
  -1   4   2        1.72       -0.34      1.83 o 
   0   4   2       21.62       10.76      2.79 o 
   1   4   2        0.18       -1.52      1.48 o 
   2   4   2      799.07      816.91      8.99 o 
   3   4   2      104.29       93.55      2.84 o 
   4   4   2       12.24       14.40      2.10 o 
   5   4   2      257.04      244.60      5.36 o 
   6   4   2        4.83        5.34      1.93 o 
   7   4   2      306.98      300.47     11.44 o 
   8   4   2        6.52        5.82      2.62 o 
   9   4   2      287.02      307.90      8.34 o 
  10   4   2      410.60      433.06     10.07 o 
  11   4   2       21.33       30.58      3.99 o 
  12   4   2        1.51        1.00      3.62 o 
  13   4   2        4.74        7.03      4.38 o 
  14   4   2        0.63       -3.75      3.73 o 
 -15   5   2        6.23        5.84      7.08 o 
 -14   5   2        0.95        2.76      6.50 o 
 -13   5   2      156.21      159.99      8.61 o 
 -12   5   2        2.46       -4.04      3.72 o 
 -11   5   2       10.59        3.36      4.09 o 
 -10   5   2        0.16       -1.00      3.18 o 
  -9   5   2       26.13       31.04      4.90 o 
  -8   5   2       31.40       38.10      5.06 o 
  -7   5   2        5.71        4.76      2.48 o 
  -6   5   2        5.85        4.58      2.41 o 
  -5   5   2      449.52      456.19      9.35 o 
  -4   5   2      227.36      230.34      5.56 o 
  -3   5   2      102.37       96.33      3.78 o 
  -2   5   2      356.28      353.98      6.86 o 
  -1   5   2        6.35        7.53      2.00 o 
   0   5   2      250.67      243.42      5.61 o 
   1   5   2        8.67        9.04      2.71 o 
   2   5   2       11.46        9.52      2.08 o 
   3   5   2        0.00       -0.49      1.60 o 
   4   5   2        0.01       -2.40      1.60 o 
   5   5   2       20.42       22.46      2.69 o 
   6   5   2       62.84       67.86      4.36 o 
   7   5   2      221.50      198.38      6.65 o 
   8   5   2      149.92      153.32      6.22 o 
   9   5   2      268.20      281.04      8.43 o 
  10   5   2        6.05        9.51      3.35 o 
  11   5   2       13.05        7.69      3.63 o 
  12   5   2        0.85       -1.44      2.98 o 
  13   5   2        0.29       -3.20      4.03 o 
 -13   6   2        0.32       -5.98      4.04 o 
 -12   6   2       35.96       29.62      6.07 o 
 -11   6   2        1.52        2.41      4.16 o 
 -10   6   2       12.50        7.05      6.96 o 
  -9   6   2       35.89       32.09      6.60 o 
  -8   6   2       35.32       31.18      5.33 o 
  -7   6   2       11.50        3.07      4.06 o 
  -6   6   2        2.25        5.78      3.15 o 
  -5   6   2      338.37      335.71      8.83 o 
  -4   6   2      472.55      478.00      8.93 o 
  -3   6   2      156.75      154.65      5.16 o 
  -2   6   2       96.29       85.71      3.99 o 
  -1   6   2        0.63       -2.56      1.82 o 
   0   6   2        3.04        0.36      2.55 o 
   1   6   2       52.48       57.19      4.85 o 
   2   6   2        0.53       -3.49      2.56 o 
   3   6   2      114.70       97.59      5.16 o 
   4   6   2      129.19      110.82      5.57 o 
   5   6   2        8.44        8.36      3.26 o 
   6   6   2       51.97       53.82      6.44 o 
   7   6   2       35.23       38.05     11.28 o 
   8   6   2      253.37      282.55     11.35 o 
   9   6   2      120.89      128.03      8.31 o 
  10   6   2       10.16       10.11      4.99 o 
  11   6   2        5.93        1.45      4.61 o 
 -11   7   2        3.27        2.46      4.71 o 
 -10   7   2        0.17       -1.97      4.76 o 
  -9   7   2       39.47       43.32      6.82 o 
  -8   7   2       37.96       31.97      6.08 o 
  -7   7   2        1.92        0.97      4.03 o 
  -6   7   2       23.10       16.45      3.77 o 
  -5   7   2        9.58        5.87      3.40 o 
  -4   7   2       11.53        4.73      3.22 o 
  -3   7   2       22.34       16.18      3.10 o 
  -2   7   2       10.61       13.89      3.44 o 
  -1   7   2       53.83       45.13      4.68 o 
   0   7   2        0.26       -3.14      2.64 o 
   1   7   2        0.47       -3.00      2.69 o 
   2   7   2        1.10       -1.77      2.90 o 
   3   7   2        4.83        4.98      3.32 o 
   4   7   2        3.97        2.89      3.22 o 
   5   7   2       14.00       15.42      5.06 o 
   6   7   2       82.79       84.91     15.98 o 
   7   7   2       75.33       92.60      8.17 o 
   8   7   2        6.56       16.15      5.37 o 
   9   7   2       12.62       23.65      6.09 o 
  -6   8   2       70.15       77.81      8.25 o 
  -5   8   2       14.10       14.48      4.23 o 
  -4   8   2        0.32       -4.78      4.09 o 
  -3   8   2        9.65        6.70      4.83 o 
  -2   8   2       30.84       25.95      6.65 o 
  -1   8   2        8.07        5.89      4.62 o 
   0   8   2       32.91       39.49      5.10 o 
   1   8   2        7.47        1.74      3.50 o 
   2   8   2       15.52       18.42      5.69 o 
   3   8   2        7.39        3.63      3.99 o 
   4   8   2        1.05        0.70      5.26 o 
   5   8   2       98.11      104.73      8.92 o 
 -18   1   3        0.01       -0.62      3.59 o 
 -17   1   3       46.21       49.89      6.16 o 
 -16   1   3        4.12       -3.79      3.21 o 
 -15   1   3       50.12       55.03      5.74 o 
 -14   1   3        2.40       -2.98      2.87 o 
 -13   1   3        4.76        4.93      3.02 o 
 -12   1   3        0.31       -2.79      1.86 o 
 -11   1   3      358.67      390.05      7.25 o 
 -10   1   3        0.19        3.12      1.47 o 
  -9   1   3     1082.00     1210.42     11.72 o 
  -8   1   3     2091.62     2305.23     19.69 o 
  -7   1   3       21.51       23.17      1.57 o 
  -6   1   3        7.28       12.36      1.28 o 
  -5   1   3      172.77      162.77      2.79 o 
  -4   1   3     2448.28     2416.13     26.04 o 
  -3   1   3      229.10      219.36      3.93 o 
  -2   1   3       33.39       27.64      2.42 o 
  -1   1   3     3722.03     3469.75     54.31 o 
   0   1   3      928.16      986.24      8.54 o 
   1   1   3        6.37        3.99      0.89 o 
   2   1   3        1.12        0.54      0.57 o 
   3   1   3       56.78       59.30      1.39 o 
   4   1   3     2730.02     2940.04     22.36 o 
   5   1   3       16.72       29.67      2.89 o 
   6   1   3       14.50       26.03      2.49 o 
   7   1   3      398.62      414.61      4.93 o 
   8   1   3        1.69        4.25      1.20 o 
   9   1   3       15.16       11.84      2.13 o 
  10   1   3       27.66       21.16      3.13 o 
  11   1   3      393.69      378.29      9.31 o 
  12   1   3        0.50        3.06      3.15 o 
  13   1   3       48.42       66.10      5.69 o 
  14   1   3       53.01       73.28      7.51 o 
  15   1   3        2.24        0.25      3.72 o 
  16   1   3        0.84       -0.73      4.34 o 
 -18   2   3        0.11       -3.95      3.52 o 
 -17   2   3       22.52       22.65      5.10 o 
 -16   2   3       22.73       23.55      4.64 o 
 -15   2   3        1.05        2.15      3.38 o 
 -14   2   3      102.34      105.32      6.31 o 
 -13   2   3        8.82        6.33      3.20 o 
 -12   2   3       23.49       24.88      3.91 o 
 -11   2   3      119.82      123.99      6.04 o 
 -10   2   3      515.55      544.48      9.15 o 
  -9   2   3      512.94      503.33      8.42 o 
  -8   2   3      175.83      171.63      3.31 o 
  -7   2   3     3534.20     3910.51     31.46 o 
  -6   2   3     2199.48     2242.74     19.20 o 
  -5   2   3       48.43       48.92      1.73 o 
  -4   2   3        8.69        4.98      1.12 o 
  -3   2   3      256.12      260.19      6.15 o 
  -2   2   3      301.43      299.11      4.06 o 
  -1   2   3      164.96      142.49      3.47 o 
   0   2   3      186.88      143.61      3.04 o 
   1   2   3       31.49       22.46      1.44 o 
   2   2   3       55.53       60.72      1.78 o 
   3   2   3        8.14        1.80      0.88 o 
   4   2   3      510.64      613.07      6.80 o 
   5   2   3      870.70      909.04      9.08 o 
   6   2   3      119.15      138.48      2.60 o 
   7   2   3      128.17      141.67      3.24 o 
   8   2   3      505.52      529.64      8.17 o 
   9   2   3       86.83       82.17      3.44 o 
  10   2   3       29.50       30.01      4.54 o 
  11   2   3      298.63      309.64      8.57 o 
  12   2   3       79.60       72.57      5.87 o 
  13   2   3       55.61       58.18      5.59 o 
  14   2   3      110.56      119.53      6.43 o 
  15   2   3        5.60        3.92      3.69 o 
 -17   3   3        0.02       -0.96      3.92 o 
 -16   3   3        2.15       -2.20      3.53 o 
 -15   3   3       13.66       15.21      4.20 o 
 -14   3   3       97.81       84.84      5.91 o 
 -13   3   3       11.65        6.28      3.10 o 
 -12   3   3      176.69      173.01      5.62 o 
 -11   3   3       97.97       85.30      4.02 o 
 -10   3   3        9.24       12.81      6.21 o 
  -9   3   3       26.04       33.94      2.88 o 
  -8   3   3       57.00       67.28      2.40 o 
  -7   3   3      277.96      300.08      4.97 o 
  -6   3   3       88.12      101.42      2.89 o 
  -5   3   3      707.20      737.98     13.45 o 
  -4   3   3       27.50       27.92      2.25 o 
  -3   3   3      653.93      634.73      7.37 o 
  -2   3   3        0.35       -0.24      0.70 o 
  -1   3   3      145.54      140.95      3.33 o 
   0   3   3        2.61        1.73      0.95 o 
   1   3   3        2.54        3.83      0.75 o 
   2   3   3      449.06      429.00      4.59 o 
   3   3   3      374.80      402.50      5.32 o 
   4   3   3       22.24       20.04      2.00 o 
   5   3   3      183.89      183.96      3.72 o 
   6   3   3       82.66       81.29      2.75 o 
   7   3   3       27.58       32.02      3.18 o 
   8   3   3       50.63       46.21      3.24 o 
   9   3   3       12.75       10.96      2.68 o 
  10   3   3       68.97       68.94      5.18 o 
  11   3   3       53.83       54.62      4.89 o 
  12   3   3        0.08       -2.54      2.69 o 
  13   3   3        7.92        2.69      3.58 o 
  14   3   3       55.20       65.84      6.26 o 
  15   3   3        1.88       -1.12      3.71 o 
 -16   4   3        3.01        1.67      3.76 o 
 -15   4   3       17.25       17.29      4.22 o 
 -14   4   3        0.05       -4.49      2.99 o 
 -13   4   3       22.83       21.10      3.80 o 
 -12   4   3        4.58       -0.27      2.39 o 
 -11   4   3      317.13      304.11      7.49 o 
 -10   4   3       13.93       16.32      3.83 o 
  -9   4   3        1.91        1.16      1.79 o 
  -8   4   3        0.32       -0.58      1.31 o 
  -7   4   3        2.34        0.74      1.37 o 
  -6   4   3      248.19      244.23      4.96 o 
  -5   4   3      661.43      665.89      9.54 o 
  -4   4   3      258.88      284.29      4.94 o 
  -3   4   3      359.42      368.75      4.94 o 
  -2   4   3       27.34       24.94      2.27 o 
  -1   4   3       90.85       79.16      5.78 o 
   0   4   3      151.64      164.74      4.47 o 
   1   4   3       75.93       85.66      3.06 o 
   2   4   3      595.50      662.55     11.06 o 
   3   4   3      194.58      216.50      5.04 o 
   4   4   3       86.75       79.10      3.26 o 
   5   4   3        5.56        4.45      1.67 o 
   6   4   3        0.03       -2.02      1.56 o 
   7   4   3        2.39        2.82      2.30 o 
   8   4   3      362.16      354.24      8.81 o 
   9   4   3      141.38      139.06      6.05 o 
  10   4   3      140.95      130.25      5.84 o 
  11   4   3        5.32       -0.16      2.75 o 
  12   4   3        0.18       -2.50      3.75 o 
  13   4   3        0.23       -1.18      4.11 o 
  14   4   3       15.26       17.10      5.82 o 
 -15   5   3        4.49        2.14      6.01 o 
 -14   5   3        6.56        5.46      6.84 o 
 -13   5   3       13.77       15.64      4.84 o 
 -12   5   3      205.74      195.55      9.02 o 
 -11   5   3        2.78       -0.94      3.14 o 
 -10   5   3       12.78       15.75      4.38 o 
  -9   5   3        0.31       -3.66      2.72 o 
  -8   5   3        0.37       -4.02      2.68 o 
  -7   5   3       10.53        8.46      2.57 o 
  -6   5   3       28.84       34.75      3.58 o 
  -5   5   3      149.68      150.37      5.43 o 
  -4   5   3       48.10       46.00      3.35 o 
  -3   5   3       25.46       27.54      2.74 o 
  -2   5   3       40.83       47.53      3.16 o 
  -1   5   3       35.11       46.95      3.59 o 
   0   5   3       18.59       24.51      2.61 o 
   1   5   3      234.24      248.00      8.26 o 
   2   5   3       48.60       47.71      3.31 o 
   3   5   3       59.30       59.82      3.51 o 
   4   5   3        1.01        0.02      1.79 o 
   5   5   3       21.58       17.00      2.61 o 
   6   5   3        2.73        0.04      2.47 o 
   7   5   3       38.41       38.01      5.10 o 
   8   5   3        6.80        7.76      3.36 o 
   9   5   3       12.98       14.84      3.49 o 
  10   5   3       35.68       30.18      5.32 o 
  11   5   3       28.66       24.23      6.60 o 
  12   5   3        1.24       -3.12      3.96 o 
 -13   6   3        0.85       -0.89      4.30 o 
 -12   6   3       73.30       71.65      7.89 o 
 -11   6   3       25.03       26.73      5.42 o 
 -10   6   3        0.23       -1.51      3.80 o 
  -9   6   3        0.27       -4.36      3.16 o 
  -8   6   3        6.92        3.50      3.83 o 
  -7   6   3        3.57        2.17      2.81 o 
  -6   6   3       42.03       53.56      5.79 o 
  -5   6   3       38.66       46.41      4.52 o 
  -4   6   3       85.47       78.62      4.12 o 
  -3   6   3        2.14        1.48      2.27 o 
  -2   6   3       45.57       49.16      3.72 o 
  -1   6   3       36.36       38.92      4.18 o 
   0   6   3        0.10       -3.63      2.42 o 
   1   6   3      189.87      202.25      6.99 o 
   2   6   3       17.31       19.62      3.76 o 
   3   6   3       76.75       71.89      5.21 o 
   4   6   3       10.73        9.20      3.31 o 
   5   6   3       34.55       36.58      4.29 o 
   6   6   3       23.04       14.13      9.97 o 
   7   6   3        2.46        0.80      4.02 o 
   8   6   3       30.81       37.92      6.39 o 
   9   6   3        1.31       -1.39      3.73 o 
  10   6   3       17.25       17.55      5.20 o 
  11   6   3        8.31        5.48      4.61 o 
 -11   7   3       12.95       15.65      5.79 o 
 -10   7   3        2.30       -0.07      4.69 o 
  -9   7   3        0.29       -3.15      4.35 o 
  -8   7   3        3.56       -1.98      3.97 o 
  -7   7   3       13.10       10.91      4.91 o 
  -6   7   3       10.84        6.88      3.27 o 
  -5   7   3        8.36       -2.63      2.98 o 
  -4   7   3       19.37       17.83      3.23 o 
  -3   7   3       38.92       42.58      4.82 o 
  -2   7   3       11.85       10.78      3.43 o 
  -1   7   3       14.45       18.97      3.99 o 
   0   7   3       35.23       39.15      4.79 o 
   1   7   3       31.61       31.70      4.44 o 
   2   7   3       11.93       10.01      3.67 o 
   3   7   3        0.25       -4.40      2.93 o 
   4   7   3       34.11       30.37      4.98 o 
   5   7   3       28.62       32.56      6.23 o 
   6   7   3        0.51       -0.32      4.27 o 
   7   7   3       40.45       43.02      6.79 o 
   8   7   3       28.13       35.35      9.43 o 
  -6   8   3       23.52       18.00      8.22 o 
  -5   8   3        3.67        0.17      4.23 o 
  -4   8   3        0.13       -3.19      4.00 o 
  -3   8   3       58.94       53.17      7.03 o 
  -2   8   3       32.43       25.90      4.76 o 
  -1   8   3        0.52       -4.96      3.31 o 
   0   8   3        4.05       -1.31      3.49 o 
   1   8   3        0.19       -5.02      3.37 o 
   2   8   3        1.71       -4.99      3.32 o 
   3   8   3        3.90        0.93      3.88 o 
   4   8   3       54.91       50.14      7.74 o 
 -19   0   4       17.11       22.80      7.43 o 
 -18   0   4        0.95        0.24      5.22 o 
 -17   0   4       16.80       11.89      6.12 o 
 -16   0   4       16.35       11.47      5.46 o 
 -15   0   4       50.80       51.27      7.70 o 
 -14   0   4       31.12       21.77      5.94 o 
 -12   0   4       54.87       52.38      7.22 o 
 -11   0   4        0.11       -2.35      2.42 o 
 -10   0   4      772.75      877.73     14.22 o 
  -9   0   4      415.26      511.34      9.11 o 
  -8   0   4     1288.38     1361.44     18.19 o 
  -7   0   4      500.03      509.93     11.94 o 
  -6   0   4     1829.17     1990.55     24.19 o 
  -5   0   4     4860.62     5094.11     55.54 o 
  -4   0   4     2236.18     2392.10     39.15 o 
  -3   0   4      540.71      474.23     10.81 o 
  -2   0   4       35.47       19.76      2.25 o 
  -1   0   4      106.05      100.78      4.42 o 
   0   0   4      222.47      221.81      4.88 o 
   1   0   4     2043.25     2017.16     20.21 o 
   2   0   4     1978.96     1996.52     33.08 o 
   3   0   4      625.56      641.28      8.57 o 
   4   0   4       17.89       18.16      2.33 o 
   5   0   4     3578.85     4333.41     67.21 o 
   6   0   4     1251.15     1329.61     15.67 o 
   7   0   4      129.56      134.37      4.04 o 
   8   0   4        0.77       -1.23      1.51 o 
   9   0   4        0.01       -1.09      2.56 o 
  10   0   4        0.20       -3.56      2.37 o 
  11   0   4        8.92       -7.93      5.29 o 
  12   0   4       60.22       58.73      9.22 o 
  13   0   4      119.94      115.02     10.54 o 
  14   0   4        0.03       -1.93      5.39 o 
  15   0   4        0.06        2.04      6.36 o 
 -19   1   4        0.06       -1.60      3.56 o 
 -18   1   4        6.95        6.17      4.48 o 
 -17   1   4        6.84        2.61      3.84 o 
 -16   1   4       63.70       48.52      9.83 o 
 -15   1   4       61.81       47.04      5.47 o 
 -14   1   4        7.22        5.04      3.13 o 
 -13   1   4      115.78      107.04      5.85 o 
 -12   1   4       98.45       87.62      5.06 o 
 -11   1   4        0.45       -1.96      1.39 o 
 -10   1   4       67.11       59.81      2.89 o 
  -9   1   4      479.01      514.86     10.51 o 
  -8   1   4     1374.03     1490.65     13.94 o 
  -7   1   4      148.99      146.27      3.02 o 
  -6   1   4       67.80       72.74      2.07 o 
  -5   1   4       25.93       20.26      1.50 o 
  -4   1   4     2240.30     2121.78     28.04 o 
  -3   1   4     3422.51     3291.58     51.00 o 
  -2   1   4     1590.95     1564.87     21.08 o 
  -1   1   4        0.56       -0.45      0.94 o 
   0   1   4       32.02       35.55      1.31 o 
   1   1   4      392.49      385.89      4.61 o 
   2   1   4       63.84       72.13      2.22 o 
   3   1   4      889.58      893.28      8.44 o 
   4   1   4     2195.63     2408.60     19.11 o 
   5   1   4     1900.04     2063.29     17.07 o 
   6   1   4      373.32      404.98      4.96 o 
   7   1   4       64.85       62.61      2.06 o 
   8   1   4      165.74      174.51      4.43 o 
   9   1   4        4.92        3.30      1.79 o 
  10   1   4       10.82        1.30      3.05 o 
  11   1   4       31.31       19.98      3.86 o 
  12   1   4      110.34       88.04      5.32 o 
  13   1   4        8.88        3.59      4.01 o 
  14   1   4        3.01        2.90      4.35 o 
  15   1   4        6.38        3.76      4.42 o 
 -18   2   4        4.36        1.83      5.04 o 
 -17   2   4        4.80       -1.22      3.51 o 
 -16   2   4        2.03        0.45      3.25 o 
 -15   2   4        4.18        5.17      3.48 o 
 -14   2   4      102.12       78.93      5.47 o 
 -13   2   4        6.41        1.69      3.65 o 
 -12   2   4        0.28       -1.62      1.76 o 
 -11   2   4      122.29      114.82      4.30 o 
 -10   2   4      193.01      193.13      5.23 o 
  -9   2   4        0.16        0.33      1.07 o 
  -8   2   4       25.90       25.09      1.76 o 
  -7   2   4      406.14      449.08      6.03 o 
  -6   2   4      137.54      151.05      4.50 o 
  -5   2   4      154.37      159.59      3.87 o 
  -4   2   4       53.03       68.15      3.39 o 
  -3   2   4      311.37      333.83      8.60 o 
  -2   2   4      113.64       93.79      4.11 o 
  -1   2   4      114.36      100.71      3.08 o 
   0   2   4      323.30      334.70      5.16 o 
   1   2   4        7.42        7.17      0.99 o 
   2   2   4      207.52      232.86      3.76 o 
   3   2   4      148.56      167.06      3.35 o 
   4   2   4      174.22      190.43      4.13 o 
   5   2   4      385.56      425.63      5.82 o 
   6   2   4      371.49      393.58      5.69 o 
   7   2   4        0.34        2.27      1.35 o 
   8   2   4      150.85      133.80      4.18 o 
   9   2   4        0.07       -2.44      1.63 o 
  10   2   4        5.90       -3.67      2.56 o 
  11   2   4       13.66        6.99      3.26 o 
  12   2   4       12.04        9.57      4.85 o 
  13   2   4        7.06        6.10      3.61 o 
  14   2   4        9.89       13.21      4.75 o 
  15   2   4        3.32        4.35      4.83 o 
 -18   3   4       61.95       74.57      7.83 o 
 -17   3   4        9.36        8.62      4.39 o 
 -16   3   4        3.68       -0.42      3.42 o 
 -15   3   4        3.54        6.88      3.53 o 
 -14   3   4        8.19       -0.28      3.11 o 
 -13   3   4       22.67       18.13      3.82 o 
 -12   3   4       30.22       28.26      3.28 o 
 -11   3   4      541.33      550.36      9.97 o 
 -10   3   4      442.86      437.05      8.45 o 
  -9   3   4      230.35      220.09      5.65 o 
  -8   3   4        7.06        8.98      1.52 o 
  -7   3   4      282.63      284.64      4.89 o 
  -6   3   4      867.77      889.54     11.27 o 
  -5   3   4      395.04      389.99      9.60 o 
  -4   3   4       20.90       19.79      1.78 o 
  -3   3   4      144.24      143.56      3.05 o 
  -2   3   4       19.86       15.92      1.22 o 
  -1   3   4       11.01       12.95      1.89 o 
   0   3   4       47.37       38.34      1.71 o 
   1   3   4       23.07       28.96      1.34 o 
   2   3   4     1932.04     2025.29     20.03 o 
   3   3   4      300.85      304.03      4.75 o 
   4   3   4        7.78        7.20      1.36 o 
   5   3   4       11.78       10.68      1.58 o 
   6   3   4      205.96      209.63      4.32 o 
   7   3   4      201.86      194.05      5.01 o 
   8   3   4       38.09       38.29      4.61 o 
   9   3   4       40.24       35.86      3.57 o 
  10   3   4       53.06       55.41      4.92 o 
  11   3   4       21.80       15.30      3.59 o 
  12   3   4        6.19       -0.94      3.11 o 
  13   3   4        2.52       -4.61      3.07 o 
  14   3   4       32.89       45.88      6.98 o 
 -17   4   4        0.00       -3.93      4.15 o 
 -16   4   4        5.40        6.02      4.07 o 
 -15   4   4       15.96       13.88      4.34 o 
 -14   4   4        2.70       -4.47      3.22 o 
 -13   4   4      127.51      121.67      5.29 o 
 -12   4   4       21.09       21.99      3.23 o 
 -11   4   4      142.32      129.63      5.04 o 
 -10   4   4        0.68       -2.54      1.70 o 
  -9   4   4       24.05       25.57      2.97 o 
  -8   4   4       22.36       17.48      2.04 o 
  -7   4   4       48.36       46.51      2.43 o 
  -6   4   4      462.94      485.15      8.05 o 
  -5   4   4      401.64      419.14      9.34 o 
  -4   4   4        2.68        3.25      2.03 o 
  -3   4   4       23.24       15.28      2.35 o 
  -2   4   4       12.44       11.46      1.83 o 
  -1   4   4        0.04       -1.81      1.39 o 
   0   4   4        0.03       -1.83      1.22 o 
   1   4   4       15.48       18.47      2.31 o 
   2   4   4      694.37      710.25      9.96 o 
   3   4   4        0.80        0.82      1.54 o 
   4   4   4       37.72       39.03      2.88 o 
   5   4   4        9.23        7.60      2.02 o 
   6   4   4        1.59       -2.52      1.68 o 
   7   4   4        6.44        1.12      3.90 o 
   8   4   4       49.33       46.76      4.58 o 
   9   4   4       57.93       70.74      5.29 o 
  10   4   4       10.72        7.66      3.08 o 
  11   4   4        0.02       -5.21      3.47 o 
  12   4   4        0.93       -5.48      3.65 o 
  13   4   4        8.79        0.55      4.81 o 
 -15   5   4        7.31        9.29      6.88 o 
 -14   5   4        6.44        3.59      6.32 o 
 -13   5   4        0.10       -6.63      4.63 o 
 -12   5   4        1.65       -3.14      4.60 o 
 -11   5   4       71.78       90.28     10.40 o 
 -10   5   4       39.44       52.14      8.08 o 
  -9   5   4        8.16        5.13      3.82 o 
  -8   5   4       24.75       21.93      2.66 o 
  -7   5   4       74.06       59.62      3.14 o 
  -6   5   4      198.07      179.94      4.82 o 
  -5   5   4      272.33      269.30      7.09 o 
  -4   5   4        0.02       -0.23      1.62 o 
  -3   5   4       13.78       10.36      2.17 o 
  -2   5   4      174.55      174.08      4.88 o 
  -1   5   4       34.45       39.53      3.04 o 
   0   5   4       11.51       10.98      2.78 o 
   1   5   4      216.92      221.38      6.79 o 
   2   5   4       18.14       19.63      2.70 o 
   3   5   4       14.67       11.51      2.32 o 
   4   5   4        0.00       -2.50      1.66 o 
   5   5   4       14.24        9.19      2.31 o 
   6   5   4       12.37        1.44      2.92 o 
   7   5   4        1.12       -1.75      2.95 o 
   8   5   4      194.40      173.00      6.80 o 
   9   5   4       44.13       43.62      5.93 o 
  10   5   4        1.18       -1.07      3.15 o 
  11   5   4        0.01       -3.79      2.97 o 
  12   5   4        1.40       -6.45      4.42 o 
 -13   6   4       15.33        8.73      4.84 o 
 -12   6   4        3.79        0.19      5.74 o 
 -11   6   4       38.91       34.04      6.09 o 
 -10   6   4        0.06        0.44      3.82 o 
  -9   6   4        0.08       -4.72      3.92 o 
  -8   6   4       20.67       19.80      4.88 o 
  -7   6   4        2.21       -1.37      2.57 o 
  -6   6   4        0.06       -3.37      2.25 o 
  -5   6   4       51.24       47.41      6.18 o 
  -4   6   4      135.79      120.32      4.61 o 
  -3   6   4       14.33       10.57      2.56 o 
  -2   6   4       71.47       73.49      5.02 o 
  -1   6   4        0.39       -3.10      2.07 o 
   0   6   4       28.72       28.02      4.06 o 
   1   6   4       27.82       18.70      3.69 o 
   2   6   4       51.01       52.58      4.96 o 
   3   6   4       18.77       14.65      3.57 o 
   4   6   4        0.03       -3.00      2.66 o 
   5   6   4        0.19       -4.72      3.15 o 
   6   6   4       10.93        6.57      5.82 o 
   7   6   4        0.03       -5.37      4.53 o 
   8   6   4        8.80       15.18      5.11 o 
   9   6   4       62.74       72.42      7.68 o 
  10   6   4        0.17        0.81      4.15 o 
 -11   7   4       27.05       18.86      5.92 o 
 -10   7   4        1.30        1.44      4.51 o 
  -9   7   4        0.15        0.56      4.51 o 
  -8   7   4       15.43       20.66      5.23 o 
  -7   7   4       49.36       51.45      6.87 o 
  -6   7   4       16.39        9.16      3.52 o 
  -5   7   4        4.65       -5.01      3.47 o 
  -4   7   4       30.35       32.62      4.42 o 
  -3   7   4        1.44       -4.04      2.69 o 
  -2   7   4       58.97       57.73      5.42 o 
  -1   7   4       32.14       32.38      4.48 o 
   0   7   4       41.30       30.15      5.62 o 
   1   7   4        0.04       -3.46      3.14 o 
   2   7   4       18.25       14.36      4.90 o 
   3   7   4        0.33       -4.35      2.90 o 
   4   7   4        5.12        0.70      3.46 o 
   5   7   4        1.99       -4.52      4.08 o 
   6   7   4       10.05        5.39      5.09 o 
   7   7   4       23.51       22.43      5.94 o 
  -6   8   4        0.51       -9.78      6.63 o 
  -5   8   4        0.57       -4.28      4.29 o 
  -4   8   4        0.33       -4.72      4.10 o 
  -3   8   4        6.72        6.67      3.96 o 
  -2   8   4       13.58       10.25      4.30 o 
  -1   8   4       40.41       28.46      8.12 o 
   0   8   4        1.78       -0.49      3.46 o 
   1   8   4        0.02       -4.89      3.26 o 
   2   8   4        8.50        6.61      4.37 o 
 -19   1   5        3.27       -1.43      3.73 o 
 -18   1   5        7.97       12.08      4.39 o 
 -17   1   5      277.18      251.51     10.12 o 
 -16   1   5        2.40       -1.89      3.09 o 
 -15   1   5       48.62       26.83      4.51 o 
 -14   1   5        4.12       -0.35      2.70 o 
 -13   1   5       28.33       21.85      4.03 o 
 -12   1   5        0.71       -2.61      2.64 o 
 -11   1   5        0.55       -2.02      1.35 o 
 -10   1   5      137.22      135.05      3.30 o 
  -9   1   5      378.90      354.82      5.84 o 
  -8   1   5        3.78        5.71      1.25 o 
  -7   1   5      388.31      412.08      5.73 o 
  -6   1   5        2.65        3.43      1.33 o 
  -5   1   5       50.39       27.67      2.27 o 
  -4   1   5     1516.73     1561.90     27.88 o 
  -3   1   5       19.86       10.40      1.76 o 
  -2   1   5     5807.46     5732.65    146.80 o 
  -1   1   5      421.71      377.56      6.16 o 
   0   1   5       31.45       25.66      1.45 o 
   1   1   5       19.02       26.12      1.54 o 
   2   1   5      173.13      194.99      3.53 o 
   3   1   5     2060.37     2300.96     16.87 o 
   4   1   5       18.95       24.02      2.51 o 
   5   1   5      752.34      772.03      7.61 o 
   6   1   5      187.30      194.71      3.45 o 
   7   1   5       69.58       64.89      2.49 o 
   8   1   5       42.45       48.33      3.01 o 
   9   1   5        0.00       -3.08      2.05 o 
  10   1   5        8.94        1.22      4.00 o 
  11   1   5        4.14        0.95      3.59 o 
  12   1   5        6.01       -2.82      3.81 o 
  13   1   5        5.17       -5.23      3.59 o 
  14   1   5        1.44       -2.11      5.27 o 
 -18   2   5       12.61        7.03      5.23 o 
 -17   2   5        3.78       10.15      4.60 o 
 -16   2   5        0.18       -3.83      2.99 o 
 -15   2   5        0.01       -0.48      3.63 o 
 -14   2   5        0.08       -1.27      2.65 o 
 -13   2   5       87.44       76.87      5.71 o 
 -12   2   5       26.52       23.43      3.03 o 
 -11   2   5       13.40       15.77      4.65 o 
 -10   2   5       86.32       95.29      3.87 o 
  -9   2   5      117.27      122.80      3.21 o 
  -8   2   5       21.66       18.07      2.83 o 
  -7   2   5        6.09        5.46      1.24 o 
  -6   2   5        0.85       -1.30      1.02 o 
  -5   2   5      187.80      163.61      3.83 o 
  -4   2   5      899.09      864.07     10.50 o 
  -3   2   5      282.20      265.77      8.15 o 
  -2   2   5       40.74       41.70      2.31 o 
  -1   2   5      106.89      102.65      3.42 o 
   0   2   5       14.86       13.65      1.57 o 
   1   2   5        1.17        0.04      0.93 o 
   2   2   5       80.54       61.11      2.24 o 
   3   2   5     1311.54     1433.61     13.13 o 
   4   2   5      243.02      222.46      4.17 o 
   5   2   5        6.18        1.79      1.32 o 
   6   2   5      214.33      233.13      4.47 o 
   7   2   5        2.49        3.02      1.52 o 
   8   2   5        1.87       -3.00      2.00 o 
   9   2   5        1.53       -3.35      2.24 o 
  10   2   5        6.40        0.48      2.69 o 
  11   2   5        0.22       -3.71      2.47 o 
  12   2   5        0.34       -3.10      2.99 o 
  13   2   5        0.56       -0.48      4.03 o 
  14   2   5       13.64       12.90      5.15 o 
 -18   3   5       34.94       29.01      5.63 o 
 -17   3   5        0.17       -2.32      4.89 o 
 -16   3   5       30.69       26.94      5.29 o 
 -15   3   5        0.40       -4.42      2.94 o 
 -14   3   5      185.55      158.21      7.46 o 
 -13   3   5        1.70       -3.35      2.25 o 
 -12   3   5       28.58       22.99      3.10 o 
 -11   3   5       35.78       32.82      4.30 o 
 -10   3   5       45.09       39.88      3.70 o 
  -9   3   5        2.73        1.36      1.42 o 
  -8   3   5       28.02       35.18      2.28 o 
  -7   3   5      179.72      204.09      4.82 o 
  -6   3   5       49.59       48.32      2.73 o 
  -5   3   5      648.30      656.37      9.16 o 
  -4   3   5      154.02      159.15      3.89 o 
  -3   3   5       81.63       58.67      2.17 o 
  -2   3   5      287.36      257.23      5.89 o 
  -1   3   5     1952.51     2032.73     25.55 o 
   0   3   5        0.03       -1.81      1.20 o 
   1   3   5       54.42       51.58      1.71 o 
   2   3   5      698.59      757.95      8.45 o 
   3   3   5       17.21       19.78      1.94 o 
   4   3   5       11.19       17.77      1.80 o 
   5   3   5       74.88       70.14      2.71 o 
   6   3   5      421.33      418.51      6.47 o 
   7   3   5       25.22       27.59      2.89 o 
   8   3   5        0.02       -3.32      2.22 o 
   9   3   5       12.23        6.51      2.50 o 
  10   3   5       19.16       13.58      2.89 o 
  11   3   5        6.32        2.04      4.68 o 
  12   3   5        2.56       -1.85      4.19 o 
  13   3   5        5.66       -1.12      4.29 o 
 -17   4   5        0.11       -2.32      3.87 o 
 -16   4   5        1.18       -0.08      3.63 o 
 -15   4   5        1.93       -4.19      3.34 o 
 -14   4   5        6.46        2.47      5.44 o 
 -13   4   5       19.79       10.66      3.99 o 
 -12   4   5        4.06        3.24      2.55 o 
 -11   4   5        3.83        2.79      2.28 o 
 -10   4   5       37.79       36.61      5.44 o 
  -9   4   5       11.08        8.47      3.09 o 
  -8   4   5        2.67       -1.10      1.55 o 
  -7   4   5       15.86       17.46      3.59 o 
  -6   4   5       26.27       27.78      2.56 o 
  -5   4   5        6.27        6.02      2.48 o 
  -4   4   5        2.51       -0.53      1.89 o 
  -3   4   5       81.50       68.11      3.57 o 
  -2   4   5       62.47       54.28      2.74 o 
  -1   4   5        1.18        1.92      1.39 o 
   0   4   5       10.20        7.72      2.26 o 
   1   4   5      100.95      106.83      3.84 o 
   2   4   5       17.43       19.14      2.35 o 
   3   4   5        2.65        0.62      1.65 o 
   4   4   5       11.22       11.88      2.20 o 
   5   4   5        0.11       -2.04      1.59 o 
   6   4   5        0.00       -3.59      2.40 o 
   7   4   5       34.74       29.06      4.49 o 
   8   4   5       21.62       24.38      3.76 o 
   9   4   5        7.14        3.30      2.79 o 
  10   4   5        7.28        1.15      2.79 o 
  11   4   5       11.23        8.35      4.57 o 
  12   4   5        0.14       -5.85      3.90 o 
 -14   5   5       14.41        7.95      6.53 o 
 -13   5   5      136.70      115.12     10.54 o 
 -12   5   5       62.88       56.11      5.20 o 
 -11   5   5        4.34       -1.64      2.92 o 
 -10   5   5        4.51        5.01      3.40 o 
  -9   5   5       78.26       87.33      5.51 o 
  -8   5   5       59.55       64.01      5.72 o 
  -7   5   5       26.04       26.10      3.13 o 
  -6   5   5       46.93       47.22      3.95 o 
  -5   5   5       36.19       29.78      3.25 o 
  -4   5   5       18.83       18.10      2.49 o 
  -3   5   5        3.26        2.98      1.82 o 
  -2   5   5        8.91       12.77      2.85 o 
  -1   5   5      188.63      216.70      8.20 o 
   0   5   5      335.36      330.50      8.37 o 
   1   5   5      483.07      478.32     10.24 o 
   2   5   5        1.73        0.80      1.95 o 
   3   5   5        2.19       -1.49      1.90 o 
   4   5   5       15.71       11.81      2.56 o 
   5   5   5        1.03       -3.08      2.06 o 
   6   5   5       40.17       43.01      6.22 o 
   7   5   5       10.41        3.33      3.12 o 
   8   5   5        6.37        9.05      3.61 o 
   9   5   5        2.87       -0.60      3.12 o 
  10   5   5        0.06        1.51      3.26 o 
  11   5   5        0.37       -3.34      4.27 o 
 -13   6   5        9.40        5.68      7.46 o 
 -12   6   5       30.65       29.61      6.10 o 
 -11   6   5       15.20       18.21      5.19 o 
 -10   6   5       12.02       13.63      4.63 o 
  -9   6   5        4.58       -1.23      4.42 o 
  -8   6   5        0.26       -4.26      3.33 o 
  -7   6   5        2.42       -2.65      4.29 o 
  -6   6   5        1.96       -3.67      2.44 o 
  -5   6   5       37.55       46.83      4.57 o 
  -4   6   5        5.98        4.20      2.85 o 
  -3   6   5        0.88        0.18      2.69 o 
  -2   6   5        0.49       -1.01      3.03 o 
  -1   6   5       36.80       41.36      7.05 o 
   0   6   5       21.93       23.14      3.87 o 
   1   6   5        0.31       -0.49      2.71 o 
   2   6   5       11.72       10.79      3.25 o 
   3   6   5       19.24       15.98      3.79 o 
   4   6   5        4.41        0.39      2.46 o 
   5   6   5        2.39       -0.89      2.82 o 
   6   6   5        0.22       -3.07      2.87 o 
   7   6   5        0.31       -0.74      3.04 o 
   8   6   5        0.01       -0.10      3.14 o 
   9   6   5        3.23        1.64      3.43 o 
 -11   7   5       20.05       17.98      5.73 o 
 -10   7   5       16.21       20.75      5.60 o 
  -9   7   5        0.15       -4.07      3.81 o 
  -8   7   5       20.53       15.49      5.44 o 
  -7   7   5        4.36       -2.12      3.75 o 
  -6   7   5        3.82       -5.11      5.42 o 
  -5   7   5        4.40       12.43     10.99 o 
  -4   7   5       45.48       43.66      4.82 o 
  -3   7   5        0.38       -0.39      2.97 o 
  -2   7   5       12.28        6.91      3.59 o 
  -1   7   5       20.39       17.97      4.20 o 
   0   7   5        9.39        7.66      3.56 o 
   1   7   5       18.04       17.63      4.13 o 
   2   7   5       31.63       33.78      6.38 o 
   3   7   5        0.53       -2.50      3.21 o 
   4   7   5        0.28       -1.12      4.28 o 
   5   7   5        9.45        9.17      5.16 o 
   6   7   5        2.19        0.31      4.63 o 
  -5   8   5        5.59        0.94      7.32 o 
  -4   8   5       22.37        7.05      8.74 o 
  -3   8   5        8.82        0.74      3.80 o 
  -2   8   5        0.01       -1.62      3.78 o 
  -1   8   5        0.69       -1.02      3.74 o 
   0   8   5        1.08       -1.43      3.69 o 
   1   8   5        0.01       -3.11      4.48 o 
 -19   0   6        9.72        4.53      5.63 o 
 -18   0   6        5.67        3.77      4.87 o 
 -17   0   6       10.62       14.23      5.80 o 
 -16   0   6      169.38      157.06     11.06 o 
 -15   0   6        1.48       -2.73      3.94 o 
 -14   0   6       35.20       28.81      7.12 o 
 -13   0   6      163.31      175.44     10.57 o 
 -12   0   6      748.35      807.74     22.77 o 
 -11   0   6       71.00       65.34      3.78 o 
 -10   0   6       11.40        9.71      3.37 o 
  -9   0   6       57.10       47.65      3.06 o 
  -8   0   6      471.55      478.72      9.38 o 
  -7   0   6      242.01      255.59      6.44 o 
  -6   0   6      472.75      545.75     13.58 o 
  -5   0   6     3397.17     3793.80     61.67 o 
  -4   0   6      286.09      260.54      8.88 o 
  -3   0   6     2608.72     2980.80     50.03 o 
  -1   0   6      148.64      145.21      6.43 o 
   0   0   6      620.08      654.69     16.91 o 
   1   0   6       15.24       11.90      2.21 o 
   2   0   6       22.69       18.21      2.66 o 
   3   0   6       25.27       29.36      2.44 o 
   4   0   6       42.66       48.39      2.85 o 
   5   0   6      272.03      259.11      5.85 o 
   6   0   6      146.86      158.58      4.71 o 
   7   0   6        5.13        5.62      2.01 o 
   8   0   6        0.21       -0.17      2.87 o 
   9   0   6       11.55        5.53      5.01 o 
  10   0   6        1.59       -6.63      4.42 o 
  11   0   6        8.27       -4.98      4.39 o 
  12   0   6        3.92        0.24      5.18 o 
  13   0   6       20.23       22.84      7.50 o 
  14   0   6       15.92       13.89      7.46 o 
 -19   1   6        4.37        2.50      6.91 o 
 -18   1   6        3.10        4.11      3.68 o 
 -17   1   6       12.62       12.00      4.30 o 
 -16   1   6      171.66      134.48      7.41 o 
 -15   1   6       43.31       33.88      5.06 o 
 -14   1   6       38.12       30.76      4.69 o 
 -13   1   6        5.40       -3.06      2.70 o 
 -12   1   6       75.21       73.59      4.12 o 
 -11   1   6      284.17      291.24      6.61 o 
 -10   1   6      312.68      307.67      5.34 o 
  -9   1   6      160.84      167.92      3.81 o 
  -8   1   6       98.76       99.81      2.90 o 
  -7   1   6       36.90       42.36      2.29 o 
  -6   1   6      297.80      285.61      5.41 o 
  -5   1   6      474.64      484.36      9.22 o 
  -4   1   6      299.63      305.19     11.56 o 
  -3   1   6     1263.78     1304.72     42.19 o 
  -2   1   6      326.66      353.32     18.61 o 
  -1   1   6     1112.99     1088.51     31.44 o 
   0   1   6      337.80      316.07      4.66 o 
   1   1   6       61.37       50.93      1.99 o 
   2   1   6       14.43       11.12      1.49 o 
   3   1   6       81.53       91.58      2.74 o 
   4   1   6      443.00      474.92      5.66 o 
   5   1   6      149.08      164.68      3.76 o 
   6   1   6       63.97       62.96      2.56 o 
   7   1   6      222.19      223.76      4.57 o 
   8   1   6       37.90       39.26      3.63 o 
   9   1   6       21.61        9.87      3.19 o 
  10   1   6       48.67       47.80      5.89 o 
  11   1   6       14.59        7.41      4.44 o 
  12   1   6        0.40       -0.69      6.17 o 
  13   1   6        0.22       -1.44      3.82 o 
  14   1   6        3.08       -3.40      3.93 o 
 -18   2   6        4.03        3.70      3.88 o 
 -17   2   6       36.91       33.67      5.42 o 
 -16   2   6        2.66       -0.65      3.28 o 
 -15   2   6       49.42       46.03      5.41 o 
 -14   2   6       17.14       12.88      5.39 o 
 -13   2   6       27.75       27.63      7.88 o 
 -12   2   6       15.33       10.62      2.64 o 
 -11   2   6      136.26      139.23      4.85 o 
 -10   2   6       36.87       40.32      2.55 o 
  -9   2   6      104.33      101.53      3.12 o 
  -8   2   6       51.77       51.98      2.40 o 
  -7   2   6      237.49      234.30      5.02 o 
  -6   2   6      104.53      111.57      4.49 o 
  -5   2   6       81.67       68.79      3.51 o 
  -4   2   6      907.04     1030.81     15.71 o 
  -3   2   6        8.08        2.68      1.94 o 
  -2   2   6      108.81      119.23      3.86 o 
  -1   2   6      878.50      986.60     13.03 o 
   0   2   6        0.60        0.23      2.63 o 
   1   2   6      393.69      405.55      6.19 o 
   2   2   6      145.62      132.19      3.23 o 
   3   2   6       29.58       27.64      2.71 o 
   4   2   6        0.00       -1.38      1.36 o 
   5   2   6        0.14       -0.90      1.37 o 
   6   2   6        4.98        5.17      1.64 o 
   7   2   6        9.42        5.57      2.03 o 
   8   2   6        7.16        2.76      2.14 o 
   9   2   6        1.01       -0.84      2.16 o 
  10   2   6        2.24       -2.88      2.62 o 
  11   2   6        0.46       -3.82      2.68 o 
  12   2   6       37.66       50.06      6.63 o 
  13   2   6        0.89       -4.39      4.66 o 
 -18   3   6        8.45        4.62      7.67 o 
 -17   3   6        8.37        0.98      3.91 o 
 -16   3   6       45.62       47.99      9.12 o 
 -15   3   6       32.86       20.29      4.57 o 
 -14   3   6       24.41       11.25      3.80 o 
 -13   3   6       20.12       20.67      3.46 o 
 -12   3   6        0.09       -2.88      2.52 o 
 -11   3   6        0.49       -2.92      1.94 o 
 -10   3   6        4.87        1.58      2.06 o 
  -9   3   6       12.61        9.18      1.86 o 
  -8   3   6        2.70        1.45      1.66 o 
  -7   3   6      336.03      352.53      6.67 o 
  -6   3   6      133.74      141.98      6.81 o 
  -5   3   6      541.34      564.77     10.37 o 
  -4   3   6        0.77       -0.73      1.21 o 
  -3   3   6      183.25      183.88      9.73 o 
  -2   3   6        1.17        3.16      1.80 o 
  -1   3   6     1615.85     1747.77     20.78 o 
   0   3   6       82.69       84.43      3.77 o 
   1   3   6        4.51        5.95      1.74 o 
   2   3   6      190.42      184.17      3.93 o 
   3   3   6       91.99       91.63      2.94 o 
   4   3   6       43.84       47.53      2.50 o 
   5   3   6       15.15       14.23      2.09 o 
   6   3   6       75.31       68.30      3.00 o 
   7   3   6      131.59      139.39      4.76 o 
   8   3   6       34.89       34.89      4.08 o 
   9   3   6        1.57       -2.49      2.50 o 
  10   3   6        1.69       -2.41      3.53 o 
  11   3   6        1.57        1.17      3.89 o 
  12   3   6       23.37       23.15      5.75 o 
 -17   4   6        4.60        1.96      3.85 o 
 -16   4   6        2.17       -4.02      3.35 o 
 -15   4   6        5.14        4.12      4.11 o 
 -14   4   6       14.30       10.36      5.22 o 
 -13   4   6       12.33        7.56      3.00 o 
 -12   4   6       19.95       17.84      3.37 o 
 -11   4   6        7.94       -1.74      2.24 o 
 -10   4   6        4.35       -0.60      2.21 o 
  -9   4   6       67.11       66.06      3.72 o 
  -8   4   6       71.76       71.75      3.65 o 
  -7   4   6       45.35       44.86      4.28 o 
  -6   4   6        0.96       -0.63      2.26 o 
  -5   4   6        3.79        6.90      2.64 o 
  -4   4   6       13.67       17.22      3.10 o 
  -3   4   6       44.50       47.27      3.64 o 
  -2   4   6       44.99       44.16      3.59 o 
  -1   4   6       14.32       15.56      2.80 o 
   0   4   6      432.33      441.83      9.15 o 
   1   4   6       23.55       22.56      2.57 o 
   2   4   6        8.44        5.92      1.95 o 
   3   4   6       52.57       54.94      3.57 o 
   4   4   6       23.20       23.24      3.02 o 
   5   4   6       20.11       19.53      3.42 o 
   6   4   6       10.57        9.37      2.98 o 
   7   4   6        0.62       -1.55      2.60 o 
   8   4   6       10.34       11.82      3.37 o 
   9   4   6        0.26        1.11      3.01 o 
  10   4   6        6.17        6.93      3.38 o 
  11   4   6       24.80       30.04      6.49 o 
 -14   5   6       44.33       53.53     12.35 o 
 -13   5   6       15.55       14.98      9.03 o 
 -12   5   6        8.71        3.63      3.74 o 
 -11   5   6       10.32        7.12      3.56 o 
 -10   5   6        5.60        2.93      3.33 o 
  -9   5   6       24.16       27.71      4.46 o 
  -8   5   6        3.26        0.29      2.72 o 
  -7   5   6      296.41      320.41      9.64 o 
  -6   5   6       78.59       73.24      5.13 o 
  -5   5   6        4.28        1.49      4.06 o 
  -4   5   6        0.16       -0.93      1.87 o 
  -3   5   6       16.99       16.26      3.11 o 
  -2   5   6        0.07       -3.23      2.15 o 
  -1   5   6        1.82       -1.15      2.36 o 
   0   5   6      147.91      155.62      6.28 o 
   1   5   6        0.34       -2.88      2.33 o 
   2   5   6       61.69       62.87      4.13 o 
   3   5   6       24.02       20.32      3.05 o 
   4   5   6        1.36       -2.13      2.71 o 
   5   5   6        0.96       -3.65      2.43 o 
   6   5   6       34.26       39.35      4.56 o 
   7   5   6      106.04      100.70      5.73 o 
   8   5   6       33.01       44.34      4.94 o 
   9   5   6        0.34       -4.59      3.06 o 
  10   5   6        2.30       -2.48      3.43 o 
 -13   6   6        0.00       -5.90      4.22 o 
 -12   6   6        5.49        5.61      4.51 o 
 -11   6   6        0.46       -4.01      3.71 o 
 -10   6   6       10.87       13.23      4.61 o 
  -9   6   6        0.03       -1.15      3.65 o 
  -8   6   6       28.04       29.67      5.43 o 
  -7   6   6        0.58       -4.37      2.91 o 
  -6   6   6        1.48       -0.51      2.73 o 
  -5   6   6       11.04        9.56      3.87 o 
  -4   6   6       21.84       27.32      3.94 o 
  -3   6   6        0.42       -2.62      2.64 o 
  -2   6   6        1.70       -1.76      2.63 o 
  -1   6   6       28.40       31.52      4.54 o 
   0   6   6        0.99       -2.58      2.49 o 
   1   6   6        7.17        5.95      3.16 o 
   2   6   6       14.17       12.31      3.38 o 
   3   6   6       19.84       23.14      3.38 o 
   4   6   6        4.21       -3.04      2.42 o 
   5   6   6        5.31        4.40      3.34 o 
   6   6   6        2.05        2.91      3.28 o 
   7   6   6        0.59       -2.77      3.16 o 
   8   6   6        3.24        1.93      3.46 o 
 -10   7   6        8.73        4.01      4.58 o 
  -9   7   6        0.17       -5.47      3.65 o 
  -8   7   6       55.89       56.87     10.43 o 
  -7   7   6       19.21       16.43      8.60 o 
  -6   7   6       32.74       39.89      6.02 o 
  -5   7   6        8.89       -1.00      3.96 o 
  -4   7   6        1.54       -2.62      3.81 o 
  -3   7   6       11.49        3.02      3.43 o 
  -2   7   6        2.90        1.62      3.48 o 
  -1   7   6       51.06       54.29      5.62 o 
   0   7   6       43.81       44.27      5.23 o 
   1   7   6        9.65        6.48      3.54 o 
   2   7   6       64.61       59.81      5.96 o 
   3   7   6        1.89       -3.95      3.29 o 
   4   7   6        0.02       -1.96      4.63 o 
   5   7   6       10.15        5.03      5.89 o 
 -19   1   7       38.64       30.70      5.76 o 
 -18   1   7       49.63       37.71      5.76 o 
 -17   1   7        0.03        0.18      3.42 o 
 -16   1   7       27.01       18.24      4.34 o 
 -15   1   7        9.47        0.84      3.12 o 
 -14   1   7        6.59        0.93      3.17 o 
 -13   1   7       40.75       28.46      4.76 o 
 -12   1   7      372.32      348.86      7.82 o 
 -11   1   7        0.44       -1.55      1.47 o 
 -10   1   7      771.82      801.34      9.99 o 
  -9   1   7      132.61      121.11      3.51 o 
  -8   1   7        1.42        0.40      1.37 o 
  -7   1   7        1.81        2.27      1.36 o 
  -6   1   7     1338.40     1382.62     34.64 o 
  -5   1   7      227.15      286.69     10.71 o 
  -4   1   7     2226.03     2529.18     33.81 o 
  -3   1   7      746.28      849.74     25.08 o 
  -2   1   7        7.27        7.34      2.06 o 
  -1   1   7        0.30       -0.21      1.47 o 
   0   1   7      110.26       87.44      2.65 o 
   1   1   7        0.92       -1.26      0.93 o 
   2   1   7      169.16      159.40      3.60 o 
   3   1   7       13.26       18.19      1.96 o 
   4   1   7       52.82       56.54      2.52 o 
   5   1   7      108.57      115.70      3.40 o 
   6   1   7        3.31       -0.27      1.44 o 
   7   1   7        0.15       -1.04      1.53 o 
   8   1   7       13.84       12.73      2.54 o 
   9   1   7      294.27      291.90     10.49 o 
  10   1   7       46.96       48.28      6.16 o 
  11   1   7       42.19       47.31      6.34 o 
  12   1   7        8.14        7.09      4.51 o 
  13   1   7        0.21       -2.46      6.89 o 
 -18   2   7       13.99       13.90      4.51 o 
 -17   2   7        1.09       -2.21      3.15 o 
 -16   2   7       16.79       22.05      7.91 o 
 -15   2   7       65.79       63.52      6.44 o 
 -14   2   7        1.71       -3.65      2.74 o 
 -13   2   7        2.49       -3.32      2.21 o 
 -12   2   7        6.06        2.80      2.98 o 
 -11   2   7       98.59       89.18      5.81 o 
 -10   2   7      136.15      128.28      4.43 o 
  -9   2   7        6.56        3.57      1.48 o 
  -8   2   7       62.61       58.42      2.96 o 
  -7   2   7      280.57      309.01      6.20 o 
  -6   2   7      332.67      336.18      8.09 o 
  -5   2   7       93.12       76.20      4.00 o 
  -4   2   7     1047.01     1070.23     16.80 o 
  -3   2   7        1.13       -1.03      1.69 o 
  -2   2   7       75.38       83.29      4.15 o 
  -1   2   7       25.23       25.18      2.57 o 
   0   2   7        2.82        1.42      1.46 o 
   1   2   7        7.75        6.96      1.46 o 
   2   2   7      137.98      133.60      3.44 o 
   3   2   7       33.97       37.38      2.48 o 
   4   2   7        8.58        5.13      1.64 o 
   5   2   7        2.98        0.55      1.58 o 
   6   2   7        0.15       -1.98      1.51 o 
   7   2   7       26.64       35.35      5.16 o 
   8   2   7       34.63       30.67      3.31 o 
   9   2   7        0.09       -3.20      2.13 o 
  10   2   7        3.22        0.07      2.82 o 
  11   2   7       25.67       30.84      5.79 o 
  12   2   7        0.06       -5.29      3.53 o 
 -18   3   7        0.79        1.76      4.11 o 
 -17   3   7        0.52       -1.56      3.70 o 
 -16   3   7        5.27        2.53      3.57 o 
 -15   3   7       17.47        8.56      3.97 o 
 -14   3   7       40.90       28.28      8.71 o 
 -13   3   7      276.43      252.31      7.24 o 
 -12   3   7      106.96       98.80      4.66 o 
 -11   3   7       39.24       31.90      3.57 o 
 -10   3   7       85.69       82.00      5.79 o 
  -9   3   7      307.59      289.51      5.73 o 
  -8   3   7      245.84      226.06      8.87 o 
  -7   3   7      117.90      110.68      3.93 o 
  -6   3   7      228.88      281.67      6.07 o 
  -5   3   7       39.43       47.93      2.73 o 
  -4   3   7       31.92       37.73      5.39 o 
  -3   3   7      247.24      248.21      7.39 o 
  -2   3   7       95.60      116.13      4.47 o 
  -1   3   7      265.05      293.33      7.00 o 
   0   3   7        5.32        5.64      2.17 o 
   1   3   7        1.69        0.42      1.62 o 
   2   3   7       25.25       29.70      2.32 o 
   3   3   7       18.64       18.50      2.11 o 
   4   3   7       29.03       26.46      2.77 o 
   5   3   7        7.60        3.00      3.27 o 
   6   3   7      105.83       87.04      4.73 o 
   7   3   7       23.16       19.22      4.68 o 
   8   3   7      129.04      119.97      5.76 o 
   9   3   7        0.26       -1.87      2.74 o 
  10   3   7        4.99        2.92      4.26 o 
  11   3   7        8.44        4.72      4.45 o 
 -17   4   7        0.32       -4.12      3.60 o 
 -16   4   7        8.30        1.02      3.82 o 
 -15   4   7        0.09       -3.08      3.27 o 
 -14   4   7        1.11       -4.02      3.75 o 
 -13   4   7        4.44        5.30      2.96 o 
 -12   4   7        9.14        7.78      3.58 o 
 -11   4   7       23.67       22.90      4.30 o 
 -10   4   7        3.15        3.50      3.04 o 
  -9   4   7       91.23       80.09      4.37 o 
  -8   4   7       65.40       60.10      5.48 o 
  -7   4   7      105.22      102.65      8.46 o 
  -6   4   7       24.57       24.93      3.66 o 
  -5   4   7       25.71       18.19      3.22 o 
  -4   4   7        0.20        1.85      2.97 o 
  -3   4   7       28.98       22.00      3.02 o 
  -2   4   7        1.14        1.27      2.04 o 
  -1   4   7        2.23        2.71      2.24 o 
   0   4   7        3.34        1.93      2.72 o 
   1   4   7      119.81      130.60      6.09 o 
   2   4   7       34.83       28.34      3.02 o 
   3   4   7       10.89        7.79      2.41 o 
   4   4   7       10.40        9.22      2.47 o 
   5   4   7       35.82       32.86      3.29 o 
   6   4   7        5.03       -1.55      2.80 o 
   7   4   7        5.12        6.33      3.16 o 
   8   4   7        0.23       -1.28      2.78 o 
   9   4   7        0.24       -4.11      2.97 o 
  10   4   7        2.89       -1.51      4.42 o 
 -15   5   7        1.92        9.40      6.50 o 
 -14   5   7      105.21       88.59      7.05 o 
 -13   5   7       49.92       56.82      9.47 o 
 -12   5   7       10.39        3.50      3.80 o 
 -11   5   7        1.65       -1.64      4.20 o 
 -10   5   7       87.72       83.16      5.78 o 
  -9   5   7       16.90       11.88      4.00 o 
  -8   5   7       47.45       47.40      8.48 o 
  -7   5   7        0.15       -0.33      3.48 o 
  -6   5   7       45.18       58.83      5.66 o 
  -5   5   7       12.74       15.04      3.77 o 
  -4   5   7       24.42       26.51      5.65 o 
  -3   5   7        0.00       -1.13      2.41 o 
  -2   5   7        0.00       -3.62      2.42 o 
  -1   5   7       20.35       27.45      3.81 o 
   0   5   7      363.55      382.58      9.50 o 
   1   5   7       57.85       71.98      5.02 o 
   2   5   7        9.39        7.84      2.60 o 
   3   5   7        0.17       -3.12      2.08 o 
   4   5   7        3.96       -0.24      2.29 o 
   5   5   7       15.07       14.87      3.74 o 
   6   5   7       15.62       15.76      3.92 o 
   7   5   7        3.19        2.18      3.20 o 
   8   5   7        8.74       13.45      3.88 o 
   9   5   7        0.77       -0.48      3.39 o 
 -13   6   7        2.34       -1.80      6.63 o 
 -12   6   7        2.79       -1.62      5.49 o 
 -11   6   7       37.43       51.55      9.40 o 
 -10   6   7       19.75       12.54      6.81 o 
  -9   6   7        3.27       -5.32      4.68 o 
  -8   6   7        1.40        1.22      2.65 o 
  -7   6   7       11.45       11.45      4.16 o 
  -6   6   7       10.15        5.16      5.06 o 
  -5   6   7        0.20       -0.47      3.12 o 
  -4   6   7       24.56       24.18      4.84 o 
  -3   6   7        0.27       -3.36      2.57 o 
  -2   6   7        4.32        1.32      3.05 o 
  -1   6   7        0.19       -2.24      2.93 o 
   0   6   7       11.69       15.52      3.78 o 
   1   6   7       37.37       35.75      4.58 o 
   2   6   7        0.87       -3.60      2.91 o 
   3   6   7        8.07        7.20      3.69 o 
   4   6   7       13.33       12.08      3.86 o 
   5   6   7        5.94        0.10      3.23 o 
   6   6   7        2.36        3.44      3.47 o 
   7   6   7        0.10       -1.98      4.23 o 
 -10   7   7        5.32       -0.22      4.36 o 
  -9   7   7       40.64       48.72     10.88 o 
  -8   7   7       44.03       51.82     10.43 o 
  -7   7   7        0.34       -1.00      4.09 o 
  -6   7   7       65.56       72.91      7.64 o 
  -5   7   7       14.45       14.89      5.18 o 
  -4   7   7        7.52        6.64      5.30 o 
  -3   7   7       22.00       22.07      4.56 o 
  -2   7   7        6.25        3.62      3.71 o 
  -1   7   7        5.26        2.90      3.53 o 
   0   7   7        8.96        5.53      3.70 o 
   1   7   7       40.75       47.11      6.41 o 
   2   7   7       11.03       13.37      4.22 o 
   3   7   7       11.30       13.45      4.40 o 
 -19   0   8        0.00       -3.25      5.70 o 
 -18   0   8        5.94        8.12      5.39 o 
 -17   0   8       34.73       39.08      8.08 o 
 -16   0   8        3.37        8.71      5.32 o 
 -15   0   8       22.35       25.53      6.84 o 
 -14   0   8       33.88       24.77      6.77 o 
 -13   0   8      640.26      671.20     21.84 o 
 -12   0   8       69.52       76.02      5.02 o 
 -11   0   8      126.29      119.98     12.09 o 
 -10   0   8      666.88      659.41     12.87 o 
  -9   0   8        0.62       -1.53      1.72 o 
  -8   0   8      206.59      185.78      8.33 o 
  -7   0   8       55.21       60.19      4.98 o 
  -6   0   8      383.92      441.27     13.27 o 
  -5   0   8       80.00       86.82      5.98 o 
  -4   0   8        0.03        0.45      3.01 o 
  -3   0   8     1063.78     1009.14     22.87 o 
  -2   0   8      460.05      482.01     14.27 o 
  -1   0   8       96.11       73.73      5.63 o 
   0   0   8        0.06       -2.49      1.66 o 
   1   0   8        6.44        5.09      2.14 o 
   2   0   8      111.70       96.60      4.86 o 
   3   0   8       81.41       94.37      3.91 o 
   4   0   8       19.55       22.99      2.86 o 
   5   0   8        0.24       -0.77      2.20 o 
   6   0   8        1.44        1.59      2.71 o 
   7   0   8      189.25      174.27      7.20 o 
   8   0   8        0.26       -7.20      4.80 o 
   9   0   8      117.35      107.14      9.98 o 
  10   0   8        7.17        7.12      5.94 o 
  11   0   8       12.53        6.67      6.70 o 
  12   0   8       14.33       11.16      7.05 o 
 -19   1   8        0.83       -4.08      3.62 o 
 -18   1   8        3.88       -1.86      3.54 o 
 -17   1   8       30.54       28.84      5.01 o 
 -16   1   8        9.86        2.85      3.60 o 
 -15   1   8        8.61        3.72      4.28 o 
 -14   1   8       23.20       15.32      4.41 o 
 -13   1   8       63.57       60.55      6.17 o 
 -12   1   8      403.11      406.77      8.82 o 
 -11   1   8     1047.65     1067.73     12.73 o 
 -10   1   8      769.15      765.10     10.13 o 
  -9   1   8      110.79      105.72      3.95 o 
  -8   1   8        0.35        0.37      1.50 o 
  -7   1   8       26.91       21.79      3.70 o 
  -6   1   8        0.49        2.46      1.82 o 
  -5   1   8      157.07      165.84      5.60 o 
  -4   1   8      457.26      499.55     10.26 o 
  -3   1   8      937.07     1104.81     24.81 o 
  -2   1   8      401.99      381.15     11.99 o 
  -1   1   8      596.83      591.98     11.67 o 
   0   1   8       47.64       45.15      2.96 o 
   1   1   8       21.43       15.35      1.82 o 
   2   1   8      150.96      129.54      3.53 o 
   3   1   8       52.17       46.63      2.77 o 
   4   1   8       38.55       38.32      2.65 o 
   5   1   8       27.49       28.63      2.57 o 
   6   1   8       92.66       93.95      3.47 o 
   7   1   8        3.20       -3.05      2.37 o 
   8   1   8       26.80       26.60      3.78 o 
   9   1   8       86.17       89.81      7.21 o 
  10   1   8      106.54      115.92      7.62 o 
  11   1   8        2.74        0.96      3.97 o 
  12   1   8        0.55       -0.58      4.63 o 
 -18   2   8        0.51       -1.08      3.71 o 
 -17   2   8        1.83       -1.28      3.53 o 
 -16   2   8       10.89        3.21      3.72 o 
 -15   2   8       13.97        5.47      3.83 o 
 -14   2   8       80.30       78.57      6.22 o 
 -13   2   8      113.70      113.01      5.23 o 
 -12   2   8       42.19       39.06      4.13 o 
 -11   2   8       15.77        9.70      2.72 o 
 -10   2   8      133.17      123.13      3.98 o 
  -9   2   8       89.34       84.02      3.79 o 
  -8   2   8       32.71       43.74      3.18 o 
  -7   2   8       74.51       81.21      3.46 o 
  -6   2   8       11.58        8.15      2.41 o 
  -5   2   8       38.31       45.06      3.40 o 
  -4   2   8        2.93        1.82      1.99 o 
  -3   2   8        0.97       -0.40      2.03 o 
  -2   2   8        6.33        2.47      2.10 o 
  -1   2   8       78.03       78.83      3.85 o 
   0   2   8        0.19       -0.56      1.44 o 
   1   2   8       10.08        6.70      1.73 o 
   2   2   8        1.29       -0.19      1.49 o 
   3   2   8        0.12       -2.08      1.39 o 
   4   2   8        1.39        1.14      1.83 o 
   5   2   8       23.04       23.43      2.51 o 
   6   2   8       84.27       69.05      3.57 o 
   7   2   8        7.19        2.88      2.39 o 
   8   2   8        1.28        3.46      2.47 o 
   9   2   8        7.86        9.84      4.13 o 
  10   2   8       23.28       15.72      4.91 o 
  11   2   8        4.15        3.32      4.64 o 
 -17   3   8        4.25        3.32      4.09 o 
 -16   3   8       18.48       12.40      6.77 o 
 -15   3   8       95.05       95.22      9.50 o 
 -14   3   8        0.00       -0.12      3.44 o 
 -13   3   8      354.49      372.74      9.62 o 
 -12   3   8        0.18       -1.87      2.37 o 
 -11   3   8       18.45       19.07      3.18 o 
 -10   3   8        9.18        9.68      2.30 o 
  -9   3   8     2080.06     2168.85     72.54 o 
  -8   3   8       73.15       76.78      3.80 o 
  -7   3   8        1.78        3.10      2.27 o 
  -6   3   8      606.33      631.84     10.07 o 
  -5   3   8      192.57      202.46      6.92 o 
  -4   3   8       64.34       63.21      5.68 o 
  -3   3   8       22.64       23.37      4.54 o 
  -2   3   8      270.27      299.92      8.15 o 
  -1   3   8       33.72       36.50      3.41 o 
   0   3   8       41.91       42.28      3.81 o 
   1   3   8       12.63        8.06      2.27 o 
   2   3   8        5.12        0.36      2.01 o 
   3   3   8       75.51       74.66      3.91 o 
   4   3   8      155.66      149.47      7.42 o 
   5   3   8       50.19       57.28      4.58 o 
   6   3   8       38.09       35.14      4.18 o 
   7   3   8      148.74      147.27      6.39 o 
   8   3   8       20.01       12.16      3.68 o 
   9   3   8        0.32       -4.48      2.98 o 
  10   3   8        7.96       10.77      4.94 o 
 -16   4   8       40.80       40.39      8.74 o 
 -15   4   8        7.53        4.22      5.84 o 
 -14   4   8       87.32       89.70      9.54 o 
 -13   4   8        0.05       -4.87      3.25 o 
 -12   4   8        3.21        1.20      3.34 o 
 -11   4   8        3.66       -1.72      3.07 o 
 -10   4   8        0.35       -0.96      2.89 o 
  -9   4   8       15.40       16.45      4.13 o 
  -8   4   8        5.53        9.12      5.80 o 
  -7   4   8      121.96      128.73      8.40 o 
  -6   4   8       39.39       49.14      7.15 o 
  -4   4   8        0.39       -0.92      2.37 o 
  -3   4   8       64.81       60.74      6.43 o 
  -2   4   8        5.98        6.12      2.72 o 
  -1   4   8       42.05       38.14      4.56 o 
   0   4   8        0.38       -2.40      2.75 o 
   1   4   8        2.19        0.77      2.49 o 
   2   4   8       31.91       34.59      3.49 o 
   3   4   8        9.52        9.44      2.65 o 
   4   4   8       60.24       66.02      4.66 o 
   5   4   8        2.87        1.77      3.03 o 
   6   4   8        7.88        8.18      3.49 o 
   7   4   8        0.16        1.98      3.74 o 
   8   4   8        2.42        3.60      3.05 o 
   9   4   8        8.68        6.68      3.66 o 
 -15   5   8       51.47       71.31     10.09 o 
 -14   5   8       27.51       34.52      5.60 o 
 -13   5   8        0.61        0.19      3.76 o 
 -12   5   8        5.70        3.36      3.75 o 
 -11   5   8        0.32       -2.16      3.41 o 
 -10   5   8        0.52       -1.36      3.50 o 
  -9   5   8       24.04       10.02      6.60 o 
  -8   5   8      585.87      615.51     22.53 o 
  -7   5   8      690.83      756.18     18.73 o 
  -6   5   8        8.96       13.02      3.81 o 
  -5   5   8       35.03       33.74      5.01 o 
  -4   5   8       47.02       51.32      5.58 o 
  -3   5   8        0.10       -3.58      2.39 o 
  -2   5   8       52.25       53.70      4.82 o 
  -1   5   8        0.86       -0.90      2.79 o 
   0   5   8        5.88        3.17      2.90 o 
   1   5   8       12.46       11.76      4.25 o 
   2   5   8        0.07       -3.63      2.42 o 
   3   5   8       15.82       11.98      3.05 o 
   4   5   8        8.25        5.95      2.88 o 
   5   5   8       26.60       35.13      4.79 o 
   6   5   8      166.69      150.25      7.04 o 
   7   5   8        2.39        3.90      3.65 o 
   8   5   8        0.00        0.68      3.43 o 
 -12   6   8        1.06       -3.90      5.36 o 
 -11   6   8        2.17        4.66      6.43 o 
 -10   6   8        6.14       -4.53      5.74 o 
  -9   6   8        0.92        0.90      5.53 o 
  -8   6   8        2.30       -2.30      3.85 o 
  -7   6   8       54.64       54.62      6.35 o 
  -6   6   8       30.76       36.37      5.75 o 
  -5   6   8       28.80       32.09     10.04 o 
  -4   6   8        6.41        7.25      4.36 o 
  -3   6   8        5.45        3.04      3.31 o 
  -2   6   8       10.57        3.69      3.37 o 
  -1   6   8       20.32       16.56      4.15 o 
   0   6   8        0.06       -2.82      2.95 o 
   1   6   8        1.20       -2.01      3.10 o 
   2   6   8        5.11        3.28      3.37 o 
   3   6   8       36.68       38.96      4.91 o 
   4   6   8        0.01       -1.34      3.10 o 
   5   6   8        4.20        3.24      5.45 o 
  -9   7   8        4.04       -5.15      7.08 o 
  -8   7   8        1.24       -6.05      6.88 o 
  -7   7   8       24.60       21.37      6.88 o 
  -6   7   8      194.24      204.33      9.88 o 
  -5   7   8        0.31        4.32      4.77 o 
  -4   7   8        8.79       11.55      5.25 o 
  -3   7   8        0.13       -4.83      3.22 o 
  -2   7   8       13.28        8.12      4.17 o 
  -1   7   8        3.31       -4.24      3.29 o 
   0   7   8        0.51       -1.19      3.49 o 
   1   7   8       13.24       11.30      4.18 o 
   2   7   8        0.48       -1.91      3.67 o 
 -18   1   9       16.94       17.71      6.53 o 
 -17   1   9        0.15       -4.52      3.02 o 
 -16   1   9        9.24        6.08      3.98 o 
 -15   1   9        0.06       -3.05      3.27 o 
 -14   1   9       36.31       40.00      5.43 o 
 -13   1   9       23.92       32.72      6.19 o 
 -12   1   9     2257.73     2430.53     28.12 o 
 -11   1   9      663.43      686.40     10.04 o 
 -10   1   9      545.96      519.50      8.33 o 
  -9   1   9      148.90      134.58      4.71 o 
  -8   1   9       17.19       19.45      3.14 o 
  -7   1   9       36.21       41.90      3.59 o 
  -6   1   9       99.01       94.33      4.60 o 
  -5   1   9       89.84       97.77      4.85 o 
  -4   1   9        5.05        5.35      2.29 o 
  -3   1   9       14.47       19.48      4.09 o 
  -2   1   9       22.02       16.42      2.97 o 
  -1   1   9       49.29       42.69      5.44 o 
   0   1   9      142.32      140.28      5.00 o 
   1   1   9      621.01      588.01      9.07 o 
   2   1   9        3.10        7.32      1.98 o 
   3   1   9      582.43      588.02      8.41 o 
   4   1   9      153.44      158.45      4.41 o 
   5   1   9       14.48       11.06      2.22 o 
   6   1   9        3.86       -0.10      2.15 o 
   7   1   9       41.88       41.53      4.48 o 
   8   1   9       61.49       58.91      6.93 o 
   9   1   9        2.36        1.59      3.85 o 
  10   1   9       14.41        5.38      5.79 o 
  11   1   9        0.87       -5.16      4.28 o 
 -18   2   9        0.35       -4.23      3.93 o 
 -17   2   9        8.73        6.90      4.43 o 
 -16   2   9       28.52       28.23      5.12 o 
 -15   2   9      144.38      138.93      7.59 o 
 -14   2   9        0.43        0.53      3.54 o 
 -13   2   9      239.54      266.62      9.80 o 
 -12   2   9      426.42      437.86      9.66 o 
 -11   2   9       11.43       18.02      3.42 o 
 -10   2   9      190.29      189.40      9.15 o 
  -9   2   9      137.67      133.46      4.79 o 
  -8   2   9       40.69       44.52      3.53 o 
  -7   2   9       65.63       60.76      4.28 o 
  -6   2   9       99.05       98.01      4.99 o 
  -5   2   9       20.27       20.83      3.23 o 
  -4   2   9        2.05        1.11      2.26 o 
  -3   2   9        2.94        1.34      2.21 o 
  -2   2   9       51.01       54.02      4.54 o 
  -1   2   9        0.51       -1.52      2.76 o 
   0   2   9      530.08      530.80     11.11 o 
   1   2   9       62.87       69.57      4.08 o 
   2   2   9        0.10       -2.84      1.89 o 
   3   2   9      312.55      327.61      6.29 o 
   4   2   9        0.93        2.67      2.03 o 
   5   2   9       70.30       69.95      3.60 o 
   6   2   9       60.32       63.06      4.38 o 
   7   2   9       14.95       11.19      3.00 o 
   8   2   9       13.60       11.05      3.59 o 
   9   2   9       15.14       12.10      6.44 o 
  10   2   9        8.27        3.45      4.49 o 
 -17   3   9       22.97       24.86      5.41 o 
 -16   3   9        4.12        6.13      3.93 o 
 -15   3   9       61.66       67.86      6.77 o 
 -14   3   9       98.71      103.45      7.26 o 
 -13   3   9      331.91      346.81      9.28 o 
 -12   3   9        3.08       -0.40      2.45 o 
 -11   3   9       58.85       64.26      4.53 o 
 -10   3   9       50.24       50.13      4.31 o 
  -9   3   9     1029.81     1073.84     26.74 o 
  -8   3   9       38.61       39.76      5.49 o 
  -7   3   9       87.82       81.42      3.97 o 
  -6   3   9       51.29       54.95      3.36 o 
  -5   3   9       14.14       15.84      3.28 o 
  -4   3   9        5.11        4.35      2.68 o 
  -3   3   9        0.01       -3.24      2.16 o 
  -2   3   9       40.97       38.14      4.48 o 
  -1   3   9      102.10       96.41      5.48 o 
   0   3   9      505.30      505.26     16.58 o 
   1   3   9       31.84       29.94      3.40 o 
   2   3   9        3.42       -3.47      2.31 o 
   3   3   9        0.02       -1.85      2.82 o 
   4   3   9       78.98       88.50      4.33 o 
   5   3   9       16.91       16.13      3.20 o 
   6   3   9       27.93       34.10      4.46 o 
   7   3   9        0.02       -1.54      2.91 o 
   8   3   9        0.40       -1.10      3.13 o 
   9   3   9        0.04       -4.28      5.67 o 
 -16   4   9      113.80       92.59     10.19 o 
 -15   4   9       53.92       68.44     10.26 o 
 -14   4   9       26.99       37.61      5.82 o 
 -13   4   9        7.91        7.22      3.98 o 
 -12   4   9        0.34       -1.26      3.26 o 
 -11   4   9       38.58       41.18      6.86 o 
 -10   4   9       37.03       35.90      7.91 o 
  -9   4   9      260.72      276.20     19.88 o 
  -8   4   9       24.68       25.15      4.72 o 
  -7   4   9       13.83       20.77      4.08 o 
  -6   4   9        0.00        0.14      2.71 o 
  -5   4   9       36.99       39.98      4.86 o 
  -4   4   9        3.16       -0.83      2.71 o 
  -3   4   9       82.27       84.79      7.27 o 
  -2   4   9        0.01       -3.25      2.35 o 
  -1   4   9      168.00      171.58     20.11 o 
   0   4   9       13.36        3.27      4.03 o 
   1   4   9        4.43       -4.18      2.79 o 
   2   4   9        3.13        0.50      2.74 o 
   3   4   9       25.79       23.35      3.99 o 
   4   4   9      201.51      213.39      6.43 o 
   5   4   9        9.62        5.40      3.54 o 
   6   4   9       19.66       25.23      4.37 o 
   7   4   9        1.52        1.18      3.28 o 
   8   4   9        9.96        2.68      3.66 o 
 -14   5   9       56.57       82.93     11.35 o 
 -13   5   9        4.53        1.08      4.39 o 
 -12   5   9        5.49       -0.90      4.94 o 
 -11   5   9        9.98       13.74      4.52 o 
 -10   5   9        0.22       -1.11      5.22 o 
  -9   5   9        0.77        0.11      3.70 o 
  -8   5   9      456.37      532.14     31.77 o 
  -7   5   9       34.16       61.13      6.32 o 
  -6   5   9       24.29       29.57      7.46 o 
  -5   5   9        5.41        3.79      3.63 o 
  -4   5   9        0.19       -3.11      3.11 o 
  -3   5   9        0.00       -2.99      3.28 o 
  -2   5   9       79.39       88.78      5.41 o 
  -1   5   9       94.26       88.68      5.30 o 
   0   5   9        0.15       -4.08      2.72 o 
   1   5   9        0.84       -2.06      2.83 o 
   2   5   9        4.52       -0.72      3.03 o 
   3   5   9       12.75        3.98      2.96 o 
   4   5   9       14.88       16.28      4.04 o 
   5   5   9       11.77       21.47      4.60 o 
   6   5   9       20.41       36.56      5.14 o 
 -12   6   9        0.00       -7.74      6.36 o 
 -11   6   9        8.53        1.55      6.46 o 
 -10   6   9        0.01       -3.35      5.94 o 
  -9   6   9       23.28       16.65      7.74 o 
  -8   6   9       44.99       46.64      9.60 o 
  -7   6   9        6.77       12.40      4.74 o 
  -6   6   9       20.28       24.94      5.49 o 
  -5   6   9        8.51       13.47      4.94 o 
  -4   6   9       97.24      110.41      7.53 o 
  -3   6   9       37.26       44.81      6.27 o 
  -2   6   9       12.43       10.57      3.94 o 
  -1   6   9        0.20       -2.35      3.22 o 
   0   6   9        3.06        0.70      3.40 o 
   1   6   9        6.61        4.76      3.69 o 
   2   6   9        0.60        0.43      3.49 o 
   3   6   9        1.10       -0.16      3.57 o 
   4   6   9       23.36       18.06      5.78 o 
  -7   7   9       63.06       82.41      8.34 o 
  -6   7   9      143.06      179.59      9.74 o 
  -5   7   9       12.65       13.19      5.63 o 
  -4   7   9        4.19        0.70      4.71 o 
  -3   7   9       43.39       52.26      7.17 o 
  -2   7   9        0.66       -2.45      3.74 o 
  -1   7   9        0.24       -5.34      3.56 o 
 -18   0  10       22.03       25.46      7.53 o 
 -17   0  10        9.04       10.85      6.18 o 
 -16   0  10        6.40        5.84      5.29 o 
 -15   0  10      330.97      330.13     16.20 o 
 -14   0  10      505.08      537.22     20.45 o 
 -13   0  10        0.22        5.53      5.53 o 
 -12   0  10     1560.81     1610.42     25.46 o 
 -11   0  10      311.50      341.74     10.18 o 
 -10   0  10     1129.89     1123.99     19.46 o 
  -9   0  10       27.60       28.95      5.39 o 
  -8   0  10       53.33       59.70      6.91 o 
  -7   0  10      297.19      315.65     12.33 o 
  -6   0  10       65.67       51.62      5.49 o 
  -5   0  10        8.17        2.25      3.42 o 
  -4   0  10        1.25       -1.49      2.97 o 
  -3   0  10       36.70       41.11      5.77 o 
  -2   0  10       16.60       13.09      4.56 o 
  -1   0  10      173.91      160.83      9.43 o 
   0   0  10      520.00      483.49     16.79 o 
   1   0  10     3282.91     3409.34     44.59 o 
   2   0  10       82.34       86.48      6.10 o 
   3   0  10       10.88        4.56      3.38 o 
   4   0  10        4.54        2.52      3.24 o 
   5   0  10        4.63        2.41      3.31 o 
   6   0  10        0.45       -3.38      2.86 o 
   7   0  10       14.88        8.64      6.53 o 
   8   0  10        0.00        4.08      5.25 o 
   9   0  10       13.89       12.44      7.67 o 
 -18   1  10       20.92       33.59      7.74 o 
 -17   1  10        0.34        1.02      4.22 o 
 -16   1  10        9.49        9.64      4.14 o 
 -15   1  10       11.52       12.16      4.16 o 
 -14   1  10       75.19       80.59      6.53 o 
 -13   1  10       72.15       78.20      5.97 o 
 -12   1  10      369.03      382.96      7.63 o 
 -11   1  10     1110.81     1150.57     14.27 o 
 -10   1  10      130.02      121.89      4.90 o 
  -9   1  10       30.19       34.79      4.04 o 
  -8   1  10        9.41        8.16      2.67 o 
  -7   1  10        5.28        4.56      2.45 o 
  -6   1  10       20.99       24.13      3.52 o 
  -5   1  10       78.41       84.08      4.77 o 
  -4   1  10        0.44        1.92      2.27 o 
  -3   1  10        1.15        1.14      2.31 o 
  -2   1  10       87.31       72.26      4.73 o 
  -1   1  10        0.29       -2.41      2.75 o 
   0   1  10       73.87       70.90      5.92 o 
   1   1  10      770.31      786.13     11.45 o 
   2   1  10      593.90      618.41     10.11 o 
   3   1  10      150.74      167.53      5.60 o 
   4   1  10       22.76       23.67      3.09 o 
   5   1  10       44.45       47.08      3.80 o 
   6   1  10        0.09       -2.29      2.29 o 
   7   1  10        4.94        2.82      3.06 o 
   8   1  10        0.19       -2.32      3.49 o 
   9   1  10        5.22        2.73      4.64 o 
 -18   2  10        0.01       -5.32      4.18 o 
 -17   2  10        8.24       10.42      4.62 o 
 -16   2  10        1.14       -1.17      5.15 o 
 -15   2  10      185.51      181.85     10.49 o 
 -14   2  10      231.95      239.35     11.83 o 
 -13   2  10       68.79       76.67      5.41 o 
 -12   2  10       21.31       22.52      3.80 o 
 -11   2  10      560.06      545.71      9.10 o 
 -10   2  10       52.03       58.06      4.28 o 
  -9   2  10      180.83      162.03      5.42 o 
  -8   2  10      148.05      145.43      5.10 o 
  -7   2  10        0.04        0.33      2.52 o 
  -6   2  10       84.00       86.08      4.92 o 
  -5   2  10       36.91       46.39      6.22 o 
  -4   2  10        8.05        5.31      2.97 o 
  -3   2  10        1.30       -0.22      2.42 o 
  -2   2  10      374.58      356.05      9.97 o 
  -1   2  10        9.07       13.77      4.14 o 
   0   2  10      428.81      424.83     26.05 o 
   1   2  10      177.21      194.37      5.76 o 
   2   2  10      281.54      289.66      6.20 o 
   3   2  10      182.97      188.53      5.18 o 
   4   2  10        0.01        0.43      2.23 o 
   5   2  10       22.97       25.17      3.01 o 
   6   2  10        2.30        0.18      2.83 o 
   7   2  10        4.57        0.42      3.02 o 
   8   2  10        5.54        2.42      3.88 o 
   9   2  10        1.07        1.45      6.32 o 
 -17   3  10       51.12       86.11     10.59 o 
 -16   3  10       20.65       33.68      6.48 o 
 -15   3  10       43.25       52.41      6.47 o 
 -14   3  10      453.03      486.48     11.23 o 
 -13   3  10       96.32      110.14      5.49 o 
 -12   3  10       22.97       24.46      3.61 o 
 -11   3  10       45.21       49.73      4.49 o 
 -10   3  10      400.24      404.86     12.20 o 
  -9   3  10      179.25      186.58      6.10 o 
  -8   3  10       19.76       18.40      3.08 o 
  -7   3  10        0.31       -2.91      1.94 o 
  -6   3  10       14.03       17.22      3.65 o 
  -5   3  10       49.17       56.96      5.19 o 
  -4   3  10        0.40       -1.84      3.11 o 
  -3   3  10       60.39       68.44      5.44 o 
  -2   3  10       72.49       66.54      5.60 o 
  -1   3  10      255.02      262.20      9.45 o 
   0   3  10      210.30      213.08      7.13 o 
   1   3  10       20.76       18.33      3.75 o 
   2   3  10        9.53        3.87      2.84 o 
   3   3  10       47.58       56.42      4.44 o 
   4   3  10      350.46      377.79      8.57 o 
   5   3  10       53.55       58.71      6.66 o 
   6   3  10        9.85        9.22      3.53 o 
   7   3  10        4.14       -0.26      3.17 o 
   8   3  10        0.73        0.11      4.03 o 
 -16   4  10        1.43        7.19      6.25 o 
 -15   4  10       40.10       46.19      9.47 o 
 -14   4  10       17.58       24.91      5.66 o 
 -13   4  10       51.12       58.05      6.60 o 
 -12   4  10       19.20       19.11      4.80 o 
 -11   4  10       99.85       97.79      6.49 o 
 -10   4  10       12.05       12.51      4.32 o 
  -9   4  10      139.56      148.06      7.45 o 
  -8   4  10        3.09       -0.85      3.59 o 
  -7   4  10       84.94       78.79      7.41 o 
  -6   4  10        0.26        0.63      3.42 o 
  -5   4  10       19.45       20.96      4.25 o 
  -4   4  10       76.70       81.56      7.76 o 
  -3   4  10      318.85      343.54     10.90 o 
  -2   4  10      147.91      147.14      7.55 o 
  -1   4  10       34.24       40.49      4.53 o 
   0   4  10       11.55       10.39      4.25 o 
   1   4  10        0.77       -3.65      2.81 o 
   2   4  10       20.00       20.74      3.58 o 
   3   4  10        0.69       -2.01      2.61 o 
   4   4  10      196.60      246.20      7.26 o 
   5   4  10        0.62        4.68      3.77 o 
   6   4  10       27.84       34.89      5.10 o 
   7   4  10       17.99       10.26      4.25 o 
 -14   5  10        5.27        6.87      6.62 o 
 -13   5  10        2.12       -3.43      4.18 o 
 -12   5  10        3.89       -0.44      4.84 o 
 -11   5  10        0.04       -2.59      3.78 o 
 -10   5  10       17.50       11.47      6.39 o 
  -9   5  10       14.74       12.92      5.77 o 
  -8   5  10      374.33      450.37     29.26 o 
  -7   5  10        7.73       13.07      4.75 o 
  -6   5  10        0.03       -0.83      3.56 o 
  -5   5  10       15.44       17.55      4.50 o 
  -4   5  10       21.42       16.93      4.61 o 
  -3   5  10        2.28        6.84      4.06 o 
  -2   5  10      208.90      212.07     12.92 o 
  -1   5  10        3.90        3.48      4.13 o 
   0   5  10        2.37       -2.90      3.67 o 
   1   5  10        0.00       -2.28      3.58 o 
   2   5  10        2.42       -1.31      5.89 o 
   3   5  10        1.83        2.22      3.12 o 
   4   5  10        0.05        3.51      3.61 o 
   5   5  10      146.83      157.09      7.52 o 
 -11   6  10        7.44        8.02      7.22 o 
 -10   6  10        0.61       -2.73      5.91 o 
  -9   6  10        4.11        2.52      6.46 o 
  -8   6  10       66.17       85.62      8.16 o 
  -7   6  10        9.92       17.90     10.36 o 
  -6   6  10        1.02        3.20      5.03 o 
  -5   6  10       89.75      107.17     11.19 o 
  -4   6  10        6.85        6.76      4.91 o 
  -3   6  10       63.92       83.09      7.91 o 
  -2   6  10       22.07       33.29      4.82 o 
  -1   6  10       13.29       13.89      4.35 o 
   0   6  10        2.19        0.09      3.93 o 
   1   6  10        6.76        0.10      5.71 o 
   2   6  10        0.78       -5.28      3.52 o 
 -18   1  11       39.41       70.04      7.82 o 
 -17   1  11        1.32       -5.07      4.85 o 
 -16   1  11        0.35       -2.43      3.49 o 
 -15   1  11        5.37        1.55      3.60 o 
 -14   1  11        4.88        1.24      3.63 o 
 -13   1  11      426.66      421.74      9.90 o 
 -12   1  11        0.39        6.22      2.53 o 
 -11   1  11       88.04       87.72      4.32 o 
 -10   1  11       15.47       16.58      3.15 o 
  -9   1  11        8.27       10.07      3.33 o 
  -8   1  11       41.42       46.50      4.58 o 
  -7   1  11       19.89       16.23      3.61 o 
  -6   1  11       19.51       17.00      3.38 o 
  -5   1  11        4.37       -3.39      2.26 o 
  -4   1  11       33.52       35.21      5.94 o 
  -3   1  11        0.07       -4.32      2.88 o 
  -2   1  11      107.00      104.92      6.42 o 
  -1   1  11      305.03      293.48      9.65 o 
   0   1  11      161.39      153.61      7.47 o 
   1   1  11      135.94      147.94     12.54 o 
   2   1  11      592.00      596.35     10.33 o 
   3   1  11        1.33        1.02      2.83 o 
   4   1  11        7.80       10.02      2.80 o 
   5   1  11        0.96       -2.72      2.38 o 
   6   1  11        0.48       -3.04      3.07 o 
   7   1  11        3.58        1.82      5.46 o 
   8   1  11        0.12        1.39      4.11 o 
 -17   2  11       69.56       68.99      7.42 o 
 -16   2  11        0.15        1.15      3.81 o 
 -15   2  11        4.27        0.94      3.99 o 
 -14   2  11        1.23       -1.99      2.83 o 
 -13   2  11       43.48       50.69      4.77 o 
 -12   2  11       43.86       50.03      4.87 o 
 -11   2  11       83.86       77.32      4.47 o 
 -10   2  11      183.84      183.51      6.09 o 
  -9   2  11      120.09      112.42      4.92 o 
  -8   2  11       34.62       38.16      4.60 o 
  -7   2  11       18.75       14.03      3.42 o 
  -6   2  11        1.50        2.19      4.49 o 
  -5   2  11        4.67        2.85      4.09 o 
  -4   2  11        7.86        7.06      3.46 o 
  -3   2  11       15.28       25.41      4.64 o 
  -2   2  11      813.42      811.12     16.78 o 
  -1   2  11      107.64      118.17      7.76 o 
   0   2  11      252.68      242.90     28.56 o 
   1   2  11      250.47      245.67     14.49 o 
   2   2  11      293.30      318.90      7.71 o 
   3   2  11       45.42       54.00      3.87 o 
   4   2  11        1.91        1.60      2.31 o 
   5   2  11        4.92        8.99      2.87 o 
   6   2  11        0.39       -3.72      3.53 o 
   7   2  11        0.23       -0.20      4.08 o 
 -16   3  11       26.13       32.19      5.66 o 
 -15   3  11       21.71       29.25     10.52 o 
 -14   3  11      106.00      109.90      5.82 o 
 -13   3  11       45.21       61.74      5.35 o 
 -12   3  11       14.32        8.23      4.05 o 
 -11   3  11        0.02       -0.89      2.56 o 
 -10   3  11      243.65      239.36      7.09 o 
  -9   3  11       57.56       69.91      6.20 o 
  -8   3  11       38.33       46.61      7.03 o 
  -7   3  11        1.17       -0.99      3.07 o 
  -6   3  11       12.85        7.44      6.36 o 
  -5   3  11       14.53       19.13      6.01 o 
  -4   3  11       19.77       21.05      4.37 o 
  -3   3  11        4.42        8.87      4.02 o 
  -2   3  11       19.37       23.09      5.29 o 
  -1   3  11      191.96      213.33     13.66 o 
   0   3  11        0.01       -1.04      3.48 o 
   1   3  11       12.49        8.37      4.15 o 
   2   3  11        7.94        6.15      3.06 o 
   3   3  11      169.95      176.21      6.17 o 
   4   3  11       60.00       74.89      5.21 o 
   5   3  11       15.42        9.71      3.83 o 
   6   3  11        0.26       -3.10      3.30 o 
   7   3  11        4.67       -0.01      4.51 o 
 -15   4  11       55.55       65.43      7.57 o 
 -14   4  11       14.23       10.42      6.24 o 
 -13   4  11        8.02        7.66      4.60 o 
 -12   4  11        4.38        1.07      3.89 o 
 -11   4  11       12.08       22.87      6.74 o 
 -10   4  11       11.19        6.07      3.97 o 
  -9   4  11       89.12       92.84      6.63 o 
  -8   4  11       52.28       50.38      8.53 o 
  -7   4  11       13.78       11.88      5.98 o 
  -6   4  11        0.05       -3.72      3.15 o 
  -5   4  11      102.04      102.92     13.09 o 
  -4   4  11      131.90      145.87     10.23 o 
  -3   4  11       54.25       64.86      6.96 o 
  -2   4  11      298.97      347.71     14.17 o 
  -1   4  11       19.94       23.26      5.10 o 
   0   4  11        9.98        7.07      3.40 o 
   1   4  11        0.01       -4.12      2.75 o 
   2   4  11       68.85       78.68      5.50 o 
   3   4  11       24.88       27.17      4.02 o 
   4   4  11       76.61       98.69      6.93 o 
   5   4  11        1.57        4.25      3.89 o 
 -13   5  11        6.04        5.29      5.34 o 
 -12   5  11        0.09       -7.30      5.13 o 
 -11   5  11        0.16       -4.39      5.29 o 
 -10   5  11        0.04        2.76      5.94 o 
  -9   5  11       71.77       86.33      7.85 o 
  -8   5  11       38.95       32.50      6.07 o 
  -7   5  11        0.26       -5.35      3.56 o 
  -6   5  11       40.82       51.42      6.59 o 
  -5   5  11       34.56       29.11      5.52 o 
  -4   5  11       37.10       51.37      6.28 o 
  -3   5  11        1.67        5.89      4.44 o 
  -2   5  11       32.74       35.60      5.83 o 
  -1   5  11        1.54        1.24      3.33 o 
   0   5  11        0.22       -2.94      3.22 o 
   1   5  11        0.09       -3.96      3.08 o 
   2   5  11        0.07       -4.53      3.02 o 
   3   5  11        1.84        0.24      4.95 o 
  -9   6  11        0.76       -1.17      7.22 o 
  -8   6  11        9.63        9.57      5.26 o 
  -7   6  11       19.80       20.73      5.74 o 
  -6   6  11       31.79       38.19      6.46 o 
  -5   6  11       82.28      111.93      8.24 o 
  -4   6  11       42.89       70.70      7.33 o 
  -3   6  11       69.74       81.51     10.36 o 
  -2   6  11       13.50       19.24      4.99 o 
  -1   6  11        5.77        7.13      3.87 o 
 -17   0  12       27.33       24.63      8.29 o 
 -16   0  12       22.69       11.99      6.53 o 
 -15   0  12      116.77      143.59     11.68 o 
 -14   0  12      101.40      117.09     10.57 o 
 -13   0  12       42.85       42.35      6.62 o 
 -12   0  12      248.48      245.57      9.11 o 
 -11   0  12       64.47       58.65     10.05 o 
 -10   0  12        2.33        5.80      4.42 o 
  -9   0  12        0.32       -4.87      3.25 o 
  -8   0  12        0.26        3.04      4.56 o 
  -7   0  12      357.56      290.84     13.03 o 
  -6   0  12      234.97      179.31     10.40 o 
  -5   0  12        5.50        3.63      4.39 o 
  -4   0  12       51.62       40.15      7.08 o 
  -3   0  12      174.07      149.60     10.12 o 
  -2   0  12        3.96       -6.06      4.04 o 
  -1   0  12      468.21      440.86     17.45 o 
   0   0  12      245.23      248.79     13.20 o 
   1   0  12      420.79      375.21     16.24 o 
   2   0  12      349.38      350.42     11.44 o 
   3   0  12        0.79       -0.44      3.92 o 
   4   0  12        0.00       -1.84      3.27 o 
   5   0  12        2.96       -3.13      3.64 o 
   6   0  12        2.59        8.88      6.70 o 
   7   0  12       14.82       11.09      7.12 o 
 -17   1  12        1.78        0.93      4.13 o 
 -16   1  12        0.00       -2.34      3.92 o 
 -15   1  12       30.32       39.94      7.00 o 
 -14   1  12        1.79       -2.38      4.84 o 
 -13   1  12       28.09       35.34      4.28 o 
 -12   1  12       68.74       73.50      4.27 o 
 -11   1  12        8.86        4.22      2.76 o 
 -10   1  12        3.27        0.14      2.93 o 
  -9   1  12       66.99       60.20      5.22 o 
  -8   1  12       31.72       29.22      4.26 o 
  -7   1  12      193.76      171.11      7.22 o 
  -6   1  12      149.11      128.58      6.43 o 
  -5   1  12      123.24       99.87      5.97 o 
  -4   1  12        6.18       -2.06      2.99 o 
  -3   1  12       19.07       21.40      4.41 o 
  -2   1  12        0.49       -4.93      3.29 o 
  -1   1  12        0.57       -1.32      4.28 o 
   0   1  12        1.26       -5.05      5.30 o 
   1   1  12        4.56       -1.76      3.83 o 
   2   1  12        2.51        5.51      3.18 o 
   3   1  12       10.77        6.45      3.04 o 
   4   1  12       16.09       13.77      3.13 o 
   5   1  12       29.91       37.12      4.00 o 
   6   1  12        7.65        5.36      3.50 o 
 -16   2  12       35.40       56.84      6.94 o 
 -15   2  12       17.35       12.30      5.17 o 
 -14   2  12       92.63       96.18      5.46 o 
 -13   2  12      186.72      204.49      7.32 o 
 -12   2  12       47.80       49.07      4.44 o 
 -11   2  12       76.34       70.05      4.37 o 
 -10   2  12      115.82      108.54      5.22 o 
  -9   2  12       10.64       11.86      5.48 o 
  -8   2  12       40.25       35.30      4.70 o 
  -7   2  12        0.03       -2.74      2.82 o 
  -6   2  12       20.75       16.61      3.98 o 
  -5   2  12      173.64      148.52      7.19 o 
  -4   2  12      102.48       96.07      6.24 o 
  -3   2  12        7.81        9.52      7.45 o 
  -2   2  12       12.83        6.07      4.02 o 
  -1   2  12      274.24      262.86     18.31 o 
   0   2  12       31.65       41.64      5.80 o 
   1   2  12       71.60       75.31      6.84 o 
   2   2  12      103.68      100.43      5.65 o 
   3   2  12       56.50       64.24      7.41 o 
   4   2  12       13.08        6.93      3.43 o 
   5   2  12        4.52        2.74      6.18 o 
   6   2  12        0.59       -6.00      4.00 o 
 -15   3  12        2.23       -1.21      5.87 o 
 -14   3  12        0.33       -4.27      4.08 o 
 -13   3  12       30.38       48.43      6.25 o 
 -12   3  12       15.83       18.69      6.29 o 
 -11   3  12        1.99       -2.50      3.40 o 
 -10   3  12        0.01       -1.23      3.41 o 
  -9   3  12        0.39       -4.84      3.22 o 
  -8   3  12       66.31       62.86      6.20 o 
  -7   3  12        0.30       -0.49      3.34 o 
  -6   3  12        0.46       -1.63      3.29 o 
  -5   3  12       17.36       14.81      4.39 o 
  -4   3  12      136.67      130.80     12.35 o 
  -3   3  12       29.49       29.07      5.31 o 
  -2   3  12        0.14        0.92      3.83 o 
  -1   3  12       14.32       12.08      4.38 o 
   0   3  12        0.18       -3.94      3.83 o 
   1   3  12        0.31       -0.91      5.08 o 
   2   3  12        0.05       -0.92      3.14 o 
   3   3  12        7.42        3.01      3.04 o 
   4   3  12        0.93        1.26      3.01 o 
   5   3  12        0.51       -4.25      4.07 o 
 -14   4  12       30.52       37.48      6.19 o 
 -13   4  12       17.01       17.03      5.13 o 
 -12   4  12       46.49       51.99      6.80 o 
 -11   4  12       64.78       76.91     10.61 o 
 -10   4  12        9.95        5.22      4.16 o 
  -9   4  12       11.64       12.12      5.94 o 
  -8   4  12        7.84        7.70      4.43 o 
  -7   4  12        6.05        1.48      3.84 o 
  -6   4  12        3.14        3.09      4.12 o 
  -5   4  12       31.57       42.30      6.11 o 
  -4   4  12        0.26       -1.74      4.25 o 
  -3   4  12       91.81       98.31      7.24 o 
  -2   4  12       96.14      100.50      7.00 o 
  -1   4  12      228.65      221.58     17.26 o 
   0   4  12       42.66       52.36      9.40 o 
   1   4  12        0.07       -4.05      3.19 o 
   2   4  12        5.85       -1.02      3.42 o 
   3   4  12       52.84       53.80      5.67 o 
 -11   5  12       10.49       11.13      7.36 o 
 -10   5  12        4.31        7.98      6.94 o 
  -9   5  12        1.24        1.41      4.63 o 
  -8   5  12        0.84       -5.74      4.01 o 
  -7   5  12        8.39        7.30      4.78 o 
  -6   5  12        3.71        5.76      4.51 o 
  -5   5  12        5.41        5.24      4.48 o 
  -4   5  12       15.87       18.28      5.25 o 
  -3   5  12       35.38       37.34      6.30 o 
  -2   5  12       10.99       17.75      5.13 o 
  -1   5  12        8.30        4.15      4.86 o 
   0   5  12        0.12       -4.47      4.53 o 
   1   5  12        1.14       -2.81      5.90 o 
 -16   1  13       41.39       43.72      6.48 o 
 -15   1  13        2.11        1.00      4.23 o 
 -14   1  13        0.51       -2.86      2.90 o 
 -13   1  13        0.48       -2.80      2.73 o 
 -12   1  13        0.91       -2.91      2.23 o 
 -11   1  13       13.21       10.93      3.25 o 
 -10   1  13       18.77       15.93      4.10 o 
  -9   1  13        0.66       -0.99      3.19 o 
  -8   1  13       34.67       29.54      4.62 o 
  -7   1  13       83.70       65.44      6.96 o 
  -6   1  13       98.42       88.11      6.16 o 
  -5   1  13       46.86       51.54     12.13 o 
  -4   1  13        2.24       -0.04      3.25 o 
  -3   1  13       12.75        8.25      3.93 o 
  -2   1  13        0.68       -5.46      3.71 o 
  -1   1  13        4.58        2.23      3.99 o 
   0   1  13        6.94        7.90      4.60 o 
   1   1  13        6.20        5.97      4.36 o 
   2   1  13        0.02       -3.60      3.62 o 
   3   1  13        0.49       -2.73      3.06 o 
   4   1  13        1.10        1.47      2.99 o 
   5   1  13        1.30       -0.85      3.68 o 
 -16   2  13        1.94        1.00      4.42 o 
 -15   2  13       14.02        7.04      4.66 o 
 -14   2  13        0.10        3.64      3.10 o 
 -13   2  13       21.00       23.82      3.99 o 
 -12   2  13        1.64       -2.07      3.41 o 
 -11   2  13        4.42        2.31      3.01 o 
 -10   2  13       83.51       73.51      4.64 o 
  -9   2  13        0.35       -1.18      3.30 o 
  -8   2  13       88.86       72.74      5.89 o 
  -7   2  13       16.22       10.87      3.94 o 
  -6   2  13       68.26       77.02      6.73 o 
  -5   2  13       55.17       52.22      5.86 o 
  -4   2  13       19.07       17.77      4.46 o 
  -3   2  13        2.00       -2.67      3.20 o 
  -2   2  13        4.68        1.17      3.64 o 
  -1   2  13       32.13       27.91      5.13 o 
   0   2  13      105.13      100.84      6.83 o 
   1   2  13        1.74        1.70      3.88 o 
   2   2  13       16.67       14.27      9.41 o 
   3   2  13       23.83       27.56      4.70 o 
   4   2  13        0.05       -0.05      3.23 o 
 -14   3  13        4.86        6.69      4.58 o 
 -13   3  13       15.82       21.48      5.55 o 
 -12   3  13        1.43        4.60      5.29 o 
 -11   3  13       41.67       40.67      5.67 o 
 -10   3  13        0.07       -2.04      3.74 o 
  -9   3  13        8.38       10.05      4.32 o 
  -8   3  13        2.16        1.15      3.63 o 
  -7   3  13       20.59       15.86      4.46 o 
  -6   3  13        3.65        2.10      3.86 o 
  -5   3  13       13.38       13.09      4.93 o 
  -4   3  13       80.88       87.64     10.90 o 
  -3   3  13        2.08        1.62      4.04 o 
  -2   3  13        0.61       -2.23      3.82 o 
  -1   3  13        0.24       -0.06      4.08 o 
   0   3  13        4.43        5.32      4.60 o 
   1   3  13        0.07       -5.81      3.88 o 
   2   3  13        0.67       -1.83      4.03 o 
   3   3  13        2.39       -5.50      3.67 o 
 -12   4  13       17.27       19.38      7.81 o 
 -11   4  13        0.27        7.43      6.39 o 
 -10   4  13       80.05       91.35      7.24 o 
  -9   4  13       41.67       62.27      7.02 o 
  -8   4  13        1.54       -1.19      4.02 o 
  -7   4  13        1.12       -1.38      4.08 o 
  -6   4  13       34.43       35.36      5.79 o 
  -5   4  13        2.23       -3.48      3.86 o 
  -4   4  13       84.08       90.88      8.18 o 
  -3   4  13        1.46        2.27      4.39 o 
  -2   4  13       25.59       25.49      5.46 o 
  -1   4  13        6.94        4.47      4.58 o 
   0   4  13        0.80       -0.45      4.28 o 
   1   4  13        0.06       -0.74      4.39 o 
  -9   5  13        1.56       -6.31      4.21 o 
  -8   5  13        0.48       -1.27      4.38 o 
  -7   5  13        2.49       -4.17      4.48 o 
  -6   5  13        0.54        1.96      4.74 o 
  -5   5  13        0.92        0.33      4.79 o 
  -4   5  13        4.25       -0.38      6.82 o 
  -3   5  13       14.38       12.63      5.29 o 
 -15   0  14       17.91       29.47      8.71 o 
 -14   0  14       60.34       82.71     11.78 o 
 -13   0  14        3.36       -2.10      3.83 o 
 -12   0  14        9.54        7.53      4.27 o 
 -11   0  14        8.62       14.41      5.53 o 
 -10   0  14       10.86        3.77      5.46 o 
  -9   0  14      231.02      196.38     11.99 o 
  -8   0  14        8.51        8.95      6.05 o 
  -7   0  14      379.30      292.88     14.41 o 
  -6   0  14       40.36       32.62      7.81 o 
  -5   0  14       22.69       15.13      6.22 o 
  -4   0  14       13.92       13.65      6.22 o 
  -3   0  14        0.27       -5.25      4.18 o 
  -2   0  14       66.86       87.27     10.36 o 
  -1   0  14        8.71       10.02      6.05 o 
   0   0  14       41.08       39.46      8.40 o 
   1   0  14       33.15       33.41      7.91 o 
   2   0  14        0.00       -4.87      5.77 o 
   3   0  14        1.85        3.70      6.12 o 
 -15   1  14       49.65       45.50      6.51 o 
 -14   1  14       57.64       77.79      6.10 o 
 -13   1  14       18.83       18.78      3.37 o 
 -12   1  14        0.19       -0.65      2.85 o 
 -11   1  14        0.38       -3.82      3.26 o 
 -10   1  14        4.36       -2.05      3.48 o 
  -9   1  14        1.84       -0.77      3.62 o 
  -8   1  14        5.16        1.47      3.89 o 
  -7   1  14       37.82       37.33      5.42 o 
  -6   1  14       16.76       14.45      4.36 o 
  -5   1  14       32.06       22.29      4.80 o 
  -4   1  14       44.65       36.81      5.70 o 
  -3   1  14       70.20       85.68      7.28 o 
  -2   1  14       42.45       50.03      6.18 o 
  -1   1  14       23.54       25.05      5.10 o 
   0   1  14        2.28        1.59      6.56 o 
   1   1  14        1.84       -3.04      3.82 o 
   2   1  14        3.50       -1.06      4.13 o 
   3   1  14        0.29       -0.60      4.07 o 
 -14   2  14        0.24       -2.87      3.26 o 
 -13   2  14       20.37       22.88      5.83 o 
 -12   2  14        0.47       -3.07      2.84 o 
 -11   2  14        2.69       -0.36      3.18 o 
 -10   2  14        7.72        2.31      3.10 o 
  -9   2  14      117.84      109.55      6.76 o 
  -8   2  14       23.47       18.07      4.74 o 
  -7   2  14        1.15        3.27      3.96 o 
  -6   2  14      132.07      110.04      8.59 o 
  -5   2  14       13.20       11.77      4.45 o 
  -4   2  14       10.62        3.82      4.19 o 
  -3   2  14        5.45        2.12      4.17 o 
  -2   2  14        3.49        0.16      4.03 o 
  -1   2  14       26.54       34.50      5.63 o 
   0   2  14        3.25        3.62      4.38 o 
   1   2  14        2.56       -0.69      4.13 o 
   2   2  14        5.87        0.50      5.99 o 
 -13   3  14        0.00        2.17      4.29 o 
 -12   3  14        3.99        0.35      5.84 o 
 -11   3  14        0.20       -1.57      4.05 o 
 -10   3  14       16.34       13.98      4.94 o 
  -9   3  14        1.51        2.13      3.92 o 
  -8   3  14        8.63        1.70      4.26 o 
  -7   3  14        0.10       -3.99      3.59 o 
  -6   3  14        9.29        2.57      4.10 o 
  -5   3  14        3.43        3.27      4.45 o 
  -4   3  14        3.09        4.46      4.52 o 
  -3   3  14        5.45       -1.82      4.15 o 
  -2   3  14        5.82        7.93      4.60 o 
  -1   3  14        5.67        4.84      4.59 o 
   0   3  14        5.17        6.77      8.31 o 
   1   3  14        0.00        1.24      4.51 o 
 -10   4  14       71.07       93.46      7.88 o 
  -9   4  14       45.18       50.05      7.13 o 
  -8   4  14       32.69       44.84      6.66 o 
  -7   4  14        3.95        1.65      4.67 o 
  -6   4  14        9.93        0.40      4.62 o 
  -5   4  14       39.96       47.47      6.88 o 
  -4   4  14       51.73       50.85      6.95 o 
  -3   4  14        6.01        0.45      4.58 o 
  -2   4  14        5.45        4.21      4.65 o 
 -13   1  15        1.09       -1.04      4.21 o 
 -12   1  15       53.12       53.35      5.29 o 
 -11   1  15        0.10       -4.93      3.28 o 
 -10   1  15        4.27       -3.03      3.67 o 
  -9   1  15       13.17        6.07      4.19 o 
  -8   1  15        0.73       -2.10      3.64 o 
  -7   1  15        0.37       -4.98      3.64 o 
  -6   1  15        9.80       10.77      4.56 o 
  -5   1  15       14.13        7.74      4.39 o 
  -4   1  15        0.43       -4.55      3.66 o 
  -3   1  15        1.51        1.31      4.16 o 
  -2   1  15        0.00       -2.37      4.58 o 
  -1   1  15        7.78       10.88      4.59 o 
   0   1  15        1.84       -4.32      4.29 o 
 -12   2  15        5.68       -1.47      3.13 o 
 -11   2  15        5.73        1.85      3.31 o 
 -10   2  15        0.24       -0.49      3.78 o 
  -9   2  15       21.99       18.08      5.03 o 
  -8   2  15       92.25       86.74      7.06 o 
  -7   2  15       24.85       31.03      6.60 o 
  -6   2  15       17.54        7.98      4.36 o 
  -5   2  15       34.10       31.54      5.68 o 
  -4   2  15        0.24       -2.61      4.13 o 
  -3   2  15       10.86       12.09      4.69 o 
  -2   2  15        7.52        5.33      4.51 o 
  -1   2  15        4.26        5.89      4.60 o 
 -10   3  15        6.46        5.37      4.75 o 
  -9   3  15        0.02       -1.08      4.23 o 
  -8   3  15        6.23        0.26      4.22 o 
  -7   3  15        0.17        1.31      4.49 o 
  -6   3  15       10.61        8.71      6.37 o 
  -5   3  15        2.11        0.49      4.41 o 
  -4   3  15        0.05       -2.93      4.61 o 
  -3   3  15        1.42       -1.63      4.50 o 
 -11   0  16        1.62       -5.29      5.63 o 
 -10   0  16        0.06       -1.93      4.80 o 
  -9   0  16        0.58       -0.73      5.39 o 
  -8   0  16        3.12       -4.70      5.87 o 
  -7   0  16       73.69       60.77      9.74 o 
  -6   0  16        6.09       -1.17      5.91 o 
  -5   0  16        0.16       -6.84      5.42 o 
  -4   0  16        0.21       -2.31      5.46 o 
  -3   0  16       36.24       44.74      9.36 o 
 -11   1  16       40.63       42.09      6.31 o 
 -10   1  16       32.39       34.00      5.81 o 
  -9   1  16       22.96       24.47      5.47 o 
  -8   1  16       24.09       30.66      5.75 o 
  -7   1  16       21.19       23.96      6.39 o 
  -6   1  16        7.61       -1.76      4.12 o 
  -5   1  16        3.75        7.06      4.63 o 
  -4   1  16       14.24       25.05      5.58 o 
  -8   2  16        5.61        8.57      4.92 o 
  -7   2  16        1.70        2.43      5.13 o 
  -6   2  16        4.72        5.43      4.77 o 
                                                 
